# Supplementary material for: Crown Ether Supported Alkali Metal Phosphides: Synthesis, Structures and Bonding
Source: Chemistry. 2025 Aug 3;31(51):e02127. doi: 10.1002/chem.202502127 (PMC12434438; doi:10.1002/chem.202502127)
Supplement: Supplementary file 2 — Supporting Information [file CHEM-31-e02127-s001.zip]

Archive with 1 entries (1 files):
- ALL.cif
