# Supplementary material for: Crown Ether Supported Alkali Metal Phosphides: Synthesis, Structures and Bonding
Source: Chemistry. 2025 Aug 3;31(51):e02127. doi: 10.1002/chem.202502127 (PMC12434438; doi:10.1002/chem.202502127)
Supplement: Supplementary file 2 — Supporting Information [file CHEM-31-e02127-s001.zip › ALL.cif]

data_fk1119_collection_auto
_audit_creation_date               2025-05-23
_audit_creation_method
;
Olex2 1.5
(compiled 2025.03.04 svn.red2d20d0 for OlexSys, GUI svn.r7188)
;
_shelx_SHELXL_version_number       '2019/3'
_audit_contact_author_address      ?
_audit_contact_author_email        ?
_audit_contact_author_name         ''
_audit_contact_author_phone        ?
_publ_contact_author_id_orcid      ?
_publ_section_references
;
Dolomanov, O.V., Bourhis, L.J., Gildea, R.J, Howard, J.A.K. & Puschmann, H.
 (2009), J. Appl. Cryst. 42, 339-341.

Sheldrick, G.M. (2015). Acta Cryst. A71, 3-8.

Sheldrick, G.M. (2015). Acta Cryst. C71, 3-8.
;
_chemical_name_common              ?
_chemical_name_systematic          ?
_chemical_formula_moiety           'C22 H30 Li O5 P'
_chemical_formula_sum              'C22 H30 Li O5 P'
_chemical_formula_weight           412.37
_chemical_melting_point            ?
_chemical_oxdiff_formula           'C H O P Li'
_chemical_oxdiff_usercomment       'CSD: MATXAG'
loop_
  _atom_type_symbol
  _atom_type_description
  _atom_type_scat_dispersion_real
  _atom_type_scat_dispersion_imag
  _atom_type_scat_source
 'C' 'C' 0.0181 0.0091 'International Tables Vol C Tables 4.2.6.8 and 6.1.1.4'
 'H' 'H' 0.0000 0.0000 'International Tables Vol C Tables 4.2.6.8 and 6.1.1.4'
 'Li' 'Li' 0.0008 0.0003 'International Tables Vol C Tables 4.2.6.8 and 6.1.1.4'
 'O' 'O' 0.0492 0.0322 'International Tables Vol C Tables 4.2.6.8 and 6.1.1.4'
 'P' 'P' 0.2955 0.4335 'International Tables Vol C Tables 4.2.6.8 and 6.1.1.4'

_shelx_space_group_comment
;
The symmetry employed for this shelxl refinement is uniquely defined
by the following loop, which should always be used as a source of
symmetry information in preference to the above space-group names.
They are only intended as comments.
;
_space_group_crystal_system        'monoclinic'
_space_group_IT_number             14
_space_group_name_H-M_alt          'P 1 21/n 1'
_space_group_name_Hall             '-P 2yn'
loop_
  _space_group_symop_operation_xyz
 'x, y, z'
 '-x+1/2, y+1/2, -z+1/2'
 '-x, -y, -z'
 'x-1/2, -y-1/2, z-1/2'

_cell_length_a                     9.1729(1)
_cell_length_b                     15.7730(2)
_cell_length_c                     14.9967(2)
_cell_angle_alpha                  90
_cell_angle_beta                   92.724(1)
_cell_angle_gamma                  90
_cell_volume                       2167.33(5)
_cell_formula_units_Z              4
_cell_measurement_reflns_used      9600
_cell_measurement_temperature      123(2)
_cell_measurement_theta_max        72.9120
_cell_measurement_theta_min        4.0480
_shelx_estimated_absorpt_T_max     ?
_shelx_estimated_absorpt_T_min     ?
_exptl_absorpt_coefficient_mu      1.366
_exptl_absorpt_correction_T_max    1.000
_exptl_absorpt_correction_T_min    0.411
_exptl_absorpt_correction_type     gaussian
_exptl_absorpt_process_details
;
CrysAlisPro 1.171.44.85 (Rigaku Oxford Diffraction, 2024)
Numerical absorption correction based on gaussian integration over
a multifaceted crystal model
Empirical absorption correction using spherical harmonics,
implemented in SCALE3 ABSPACK scaling algorithm.
;
_exptl_absorpt_special_details     ?
_exptl_crystal_colour              orange
_exptl_crystal_colour_primary      orange
_exptl_crystal_density_diffrn      1.264
_exptl_crystal_density_meas        ?
_exptl_crystal_density_method      ?
_exptl_crystal_description         prism
_exptl_crystal_F_000               880
loop_
  _exptl_crystal_face_index_h
  _exptl_crystal_face_index_k
  _exptl_crystal_face_index_l
  _exptl_crystal_face_perp_dist
 1 -1 -10 0.0221
 -1 2 9 0.0374
 5 -6 -4 0.1038
 5 6 0 0.0729
 2 9 2 0.0635
 -5 -5 1 0.0600
 -2 -10 -2 0.0535
 -5 6 4 0.1010
 -4 6 -3 0.1146

_exptl_crystal_size_max            0.278
_exptl_crystal_size_mid            0.135
_exptl_crystal_size_min            0.074
loop_
  _exptl_oxdiff_crystal_face_indexfrac_h
  _exptl_oxdiff_crystal_face_indexfrac_k
  _exptl_oxdiff_crystal_face_indexfrac_l
  _exptl_oxdiff_crystal_face_x
  _exptl_oxdiff_crystal_face_y
  _exptl_oxdiff_crystal_face_z
 0.6355 -0.9671 -9.6784 -0.8569 0.2025 0.4741
 -1.2690 1.7733 9.4526 0.7868 -0.1853 -0.5887
 4.5961 -5.5155 -3.6328 -0.0006 -0.0374 0.9993
 4.6540 6.3816 -0.3225 -0.1245 -0.9651 0.2305
 2.0484 9.4082 1.7089 -0.1232 -0.9361 -0.3295
 -5.1405 -5.1344 0.8931 0.1177 0.9176 -0.3796
 -1.6962 -9.5729 -1.9149 0.1204 0.9132 0.3892
 -4.5572 5.5590 3.7076 0.0072 0.0285 -0.9996
 -4.1893 6.1972 -3.2911 -0.6644 0.0893 -0.7421

_exptl_transmission_factor_max     ?
_exptl_transmission_factor_min     ?
_diffrn_reflns_av_R_equivalents    0.0212
_diffrn_reflns_av_unetI/netI       0.0202
_diffrn_reflns_Laue_measured_fraction_full  1.000
_diffrn_reflns_Laue_measured_fraction_max  0.996
_diffrn_reflns_limit_h_max         11
_diffrn_reflns_limit_h_min         -11
_diffrn_reflns_limit_k_max         19
_diffrn_reflns_limit_k_min         -19
_diffrn_reflns_limit_l_max         18
_diffrn_reflns_limit_l_min         -18
_diffrn_reflns_number              14884
_diffrn_reflns_point_group_measured_fraction_full  1.000
_diffrn_reflns_point_group_measured_fraction_max  0.996
_diffrn_reflns_theta_full          67.684
_diffrn_reflns_theta_max           73.141
_diffrn_reflns_theta_min           4.070
_diffrn_ambient_environment        N~2~
_diffrn_ambient_temperature        123(2)
_diffrn_detector                   'Hybrid Pixel Array Detector'
_diffrn_detector_area_resol_mean   10.0000
_diffrn_detector_type              HyPix3000
_diffrn_measured_fraction_theta_full  1.000
_diffrn_measured_fraction_theta_max  0.996
_diffrn_measurement_details
;
List of Runs (angles in degrees, time in seconds):

  # Type    Start    End  Width  t~exp~   \w     \q     \k     \f   Frames
--------------------------------------------------------------------------
  1  \w    -63.00 -17.00   0.50    2.78    --  -42.18 -75.00 178.00   92
  2  \w   -107.00 -70.00   0.50    2.78    --  -42.18 -75.00 178.00   74
  3  \w    -60.00  20.00   0.50    2.78    --  -42.18  75.00 -53.00  160
  4  \w   -149.00-123.00   0.50   11.11    -- -101.75 -75.00 178.00   52
  5  \w    -66.00 -41.00   0.50   11.11    -- -101.75  75.00 -53.00   50
  6  \w   -102.00 -77.00   0.50   11.11    -- -101.75 -75.00 178.00   50
  7  \w     42.00  67.00   0.50   11.11    --  101.75 -75.00 178.00   50
  8  \w     93.00 163.00   0.50   11.11    --  101.75  75.00 -53.00  140
  9  \w    -24.00   4.00   0.50    2.78    --  -42.18  12.00 -60.00   56
 10  \w    -92.00 -41.00   0.50    2.78    --  -42.18 178.00 -90.00  102
 11  \w    -90.00 -38.00   0.50    2.78    --  -42.18 -38.00-150.00  104
 12  \w   -109.00 -29.00   0.50    2.78    --  -42.18 -77.00 150.00  160
 13  \w    -24.00  26.00   0.50    2.78    --  -42.18  12.00  90.00  100
 14  \w     -2.00  23.00   0.50    2.78    --   42.18 -12.00 -30.00   50
 15  \w     47.00  74.00   0.50    2.78    --   42.18  75.00 -53.00   54
 16  \w     28.00  54.00   0.50    2.78    --   42.18 -75.00 178.00   52
 17  \w    -11.00  14.00   0.50    2.78    --   42.18 -75.00 178.00   50
 18  \w      3.00  31.00   0.50    2.78    --   42.18 -25.00   0.00   56
 19  \w     -7.00  23.00   0.50    2.78    --   42.18 -12.00-150.00   60
 20  \w   -164.00-110.00   0.50   11.11    -- -101.75 -68.00 -60.00  108
 21  \w    -69.00 -39.00   0.50   11.11    -- -101.75 117.00 -60.00   60
 22  \w    -68.00 -39.00   0.50   11.11    -- -101.75  59.00-120.00   58
 23  \w   -116.00 -91.00   0.50   11.11    -- -101.75 -33.00  90.00   50
 24  \w    -83.00 -52.00   0.50   11.11    -- -101.75  68.00-150.00   62
 25  \w   -167.00-142.00   0.50   11.11    -- -101.75 -33.00  90.00   50
 26  \w    -98.00 -72.00   0.50   11.11    -- -101.75 117.00 -60.00   52
 27  \w    -65.00 -35.00   0.50   11.11    -- -101.75  59.00 -90.00   60
 28  \w   -142.00 -88.00   0.50   11.11    -- -101.75 -42.00  60.00  108
 29  \w   -161.00-136.00   0.50   11.11    -- -101.75-145.00-180.00   50
 30  \w    -71.00 -34.00   0.50   11.11    -- -101.75  68.00  30.00   74
 31  \w   -104.00 -79.00   0.50   11.11    -- -101.75 -68.00 120.00   50
 32  \w    -63.00 -37.00   0.50   11.11    -- -101.75  59.00   0.00   52
 33  \w    -92.00 -51.00   0.50   11.11    -- -101.75  77.00 -90.00   82
 34  \w    -82.00 -37.00   0.50   11.11    -- -101.75  68.00 120.00   90
 35  \w   -113.00 -87.00   0.50   11.11    -- -101.75 -50.00-120.00   52
 36  \w   -168.00-142.00   0.50   11.11    -- -101.75-145.00  90.00   52
 37  \w    -90.00 -64.00   0.50   11.11    -- -101.75-145.00  90.00   52
 38  \w    -80.00 -51.00   0.50   11.11    -- -101.75  68.00 -60.00   58
 39  \w   -103.00 -77.00   0.50   11.11    -- -101.75  77.00-180.00   52
 40  \w   -163.00-116.00   0.50   11.11    -- -101.75 -50.00-120.00   94
 41  \w   -103.00 -74.00   0.50   11.11    -- -101.75 117.00 -30.00   58
 42  \w   -133.00 -81.00   0.50   11.11    -- -101.75 -59.00  60.00  104
 43  \w   -133.00 -78.00   0.50   11.11    -- -101.75 -81.00 165.44  110
 44  \w    -62.00 -31.00   0.50   11.11    -- -101.75  96.00 -60.00   62
 45  \w   -140.00-114.00   0.50   11.11    -- -101.75 -33.00 150.00   52
 46  \w   -132.00 -90.00   0.50   11.11    -- -101.75 -42.00-150.00   84
 47  \w   -161.00-119.00   0.50   11.11    -- -101.75 -50.00-150.00   84
 48  \w    137.00 162.00   0.50   11.11    --  101.75  17.00-120.00   50
 49  \w     92.00 117.00   0.50   11.11    --  101.75  17.00-120.00   50
;
_diffrn_measurement_device         'four-circle diffractometer'
_diffrn_measurement_device_type   
 'XtaLAB Synergy, Single source at home/near, HyPix3000'
_diffrn_measurement_method         '\w scans'
_diffrn_orient_matrix_type        
 'CrysAlisPro convention (1999,Acta A55,543-557)'
_diffrn_orient_matrix_UB_11        0.0301916000
_diffrn_orient_matrix_UB_12        -0.0367719000
_diffrn_orient_matrix_UB_13        0.0941906000
_diffrn_orient_matrix_UB_21        -0.1106720000
_diffrn_orient_matrix_UB_22        -0.0715805000
_diffrn_orient_matrix_UB_23        -0.0210326000
_diffrn_orient_matrix_UB_31        0.1230046000
_diffrn_orient_matrix_UB_32        -0.0553781000
_diffrn_orient_matrix_UB_33        -0.0353767000
_diffrn_oxdiff_digest_hkl
;
436e5e148e87271087dd157e8b9b1f457e3f17
;
_diffrn_oxdiff_digest_od_ed
;

;
_diffrn_radiation_monochromator    mirror
_diffrn_radiation_probe            x-ray
_diffrn_radiation_type             'Cu K\a'
_diffrn_radiation_wavelength       1.54184
_diffrn_source                     'micro-focus sealed X-ray tube'
_diffrn_source_type                'PhotonJet (Cu) X-ray Source'
_reflns_Friedel_coverage           0.000
_reflns_Friedel_fraction_full      .
_reflns_Friedel_fraction_max       .
_reflns_number_gt                  4016
_reflns_number_total               4324
_reflns_special_details
;
 Reflections were merged by SHELXL according to the crystal
 class for the calculation of statistics and refinement.
 
 _reflns_Friedel_fraction is defined as the number of unique
 Friedel pairs measured divided by the number that would be
 possible theoretically, ignoring centric projections and
 systematic absences.
;
_reflns_threshold_expression       'I > 2\s(I)'
_computing_cell_refinement         'CrysAlisPro 1.171.44.85 (Rigaku OD, 2024)'
_computing_data_collection        
 'CrysAlisPro system (CCD 44.94a 64-bit (release 17-02-2025))'
_computing_data_reduction          'CrysAlisPro 1.171.44.85 (Rigaku OD, 2024)'
_computing_molecular_graphics      'Olex2 1.5 (Dolomanov et al., 2009)'
_computing_publication_material    'Olex2 1.5 (Dolomanov et al., 2009)'
_computing_structure_refinement    'SHELXL 2019/3 (Sheldrick, 2015)'
_computing_structure_solution      'SHELXT 2018/2 (Sheldrick, 2018)'
_refine_diff_density_max           0.456
_refine_diff_density_min           -0.228
_refine_diff_density_rms           0.038
_refine_ls_extinction_coef         .
_refine_ls_extinction_method       none
_refine_ls_goodness_of_fit_ref     1.026
_refine_ls_hydrogen_treatment      constr
_refine_ls_matrix_type             full
_refine_ls_number_parameters       262
_refine_ls_number_reflns           4324
_refine_ls_number_restraints       0
_refine_ls_R_factor_all            0.0354
_refine_ls_R_factor_gt             0.0326
_refine_ls_restrained_S_all        1.026
_refine_ls_shift/su_max            0.001
_refine_ls_shift/su_mean           0.000
_refine_ls_structure_factor_coef   Fsqd
_refine_ls_weighting_details      
 'w=1/[\s^2^(Fo^2^)+(0.0344P)^2^+1.0515P] where P=(Fo^2^+2Fc^2^)/3'
_refine_ls_weighting_scheme        calc
_refine_ls_wR_factor_gt            0.0807
_refine_ls_wR_factor_ref           0.0825
_refine_special_details            ?
_olex2_refinement_description
;
1. Fixed Uiso
 At 1.2 times of:
  All C(H) groups, All C(H,H) groups
2.a Secondary CH2 refined with riding coordinates:
 C13(H13A,H13B), C14(H14A,H14B), C15(H15A,H15B), C16(H16A,H16B), C17(H17A,
 H17B), C18(H18A,H18B), C19(H19A,H19B), C20(H20A,H20B), C21(H21A,H21B),
 C22(H22A,H22B)
2.b Aromatic/amide H refined with riding coordinates:
 C2(H2), C3(H3), C4(H4), C5(H5), C6(H6), C8(H8), C9(H9), C10(H10), C11(H11),
 C12(H12)
;
_atom_sites_solution_hydrogens     geom
_atom_sites_solution_primary       dual
_atom_sites_solution_secondary     ?
loop_
  _atom_site_label
  _atom_site_type_symbol
  _atom_site_fract_x
  _atom_site_fract_y
  _atom_site_fract_z
  _atom_site_U_iso_or_equiv
  _atom_site_adp_type
  _atom_site_occupancy
  _atom_site_site_symmetry_order
  _atom_site_calc_flag
  _atom_site_refinement_flags_posn
  _atom_site_refinement_flags_adp
  _atom_site_refinement_flags_occupancy
  _atom_site_disorder_assembly
  _atom_site_disorder_group
 C1 C 0.55987(14) 0.75271(8) 0.66160(8) 0.0220(3) Uani 1 1 d . . . . .
 C2 C 0.66170(15) 0.68613(9) 0.66229(9) 0.0281(3) Uani 1 1 d . . . . .
 H2 H 0.627057 0.629427 0.658374 0.034 Uiso 1 1 calc R U . . .
 C3 C 0.81070(16) 0.70031(10) 0.66846(10) 0.0344(3) Uani 1 1 d . . . . .
 H3 H 0.875925 0.653490 0.670369 0.041 Uiso 1 1 calc R U . . .
 C4 C 0.86584(16) 0.78230(11) 0.67191(9) 0.0355(3) Uani 1 1 d . . . . .
 H4 H 0.968055 0.792168 0.677233 0.043 Uiso 1 1 calc R U . . .
 C5 C 0.76843(17) 0.84925(10) 0.66741(9) 0.0338(3) Uani 1 1 d . . . . .
 H5 H 0.804380 0.905734 0.667408 0.041 Uiso 1 1 calc R U . . .
 C6 C 0.61888(16) 0.83512(9) 0.66288(8) 0.0279(3) Uani 1 1 d . . . . .
 H6 H 0.554580 0.882373 0.660587 0.034 Uiso 1 1 calc R U . . .
 C7 C 0.33006(13) 0.63686(8) 0.70345(8) 0.0195(2) Uani 1 1 d . . . . .
 C8 C 0.41984(13) 0.59569(8) 0.76896(8) 0.0210(2) Uani 1 1 d . . . . .
 H8 H 0.509668 0.621189 0.788341 0.025 Uiso 1 1 calc R U . . .
 C9 C 0.38019(14) 0.51874(8) 0.80586(8) 0.0234(3) Uani 1 1 d . . . . .
 H9 H 0.444513 0.492173 0.848813 0.028 Uiso 1 1 calc R U . . .
 C10 C 0.24866(14) 0.47990(8) 0.78131(9) 0.0250(3) Uani 1 1 d . . . . .
 H10 H 0.222298 0.427168 0.806570 0.030 Uiso 1 1 calc R U . . .
 C11 C 0.15669(14) 0.52050(9) 0.71864(9) 0.0251(3) Uani 1 1 d . . . . .
 H11 H 0.064860 0.495883 0.701998 0.030 Uiso 1 1 calc R U . . .
 C12 C 0.19672(14) 0.59644(8) 0.67992(8) 0.0228(3) Uani 1 1 d . . . . .
 H12 H 0.132317 0.621920 0.636257 0.027 Uiso 1 1 calc R U . . .
 C13 C 0.34025(16) 0.54041(9) 0.46282(10) 0.0333(3) Uani 1 1 d . . . . .
 H13A H 0.320027 0.527266 0.525592 0.040 Uiso 1 1 calc R U . . .
 H13B H 0.384675 0.489577 0.436486 0.040 Uiso 1 1 calc R U . . .
 C14 C 0.19987(17) 0.56084(9) 0.41214(10) 0.0341(3) Uani 1 1 d . . . . .
 H14A H 0.215572 0.565840 0.347498 0.041 Uiso 1 1 calc R U . . .
 H14B H 0.126339 0.516083 0.421108 0.041 Uiso 1 1 calc R U . . .
 C15 C 0.02651(14) 0.67332(9) 0.40182(9) 0.0267(3) Uani 1 1 d . . . . .
 H15A H -0.057238 0.634230 0.406419 0.032 Uiso 1 1 calc R U . . .
 H15B H 0.044016 0.682561 0.337918 0.032 Uiso 1 1 calc R U . . .
 C16 C -0.00296(14) 0.75565(8) 0.44698(9) 0.0263(3) Uani 1 1 d . . . . .
 H16A H -0.086395 0.785022 0.416184 0.032 Uiso 1 1 calc R U . . .
 H16B H -0.026596 0.745787 0.509870 0.032 Uiso 1 1 calc R U . . .
 C17 C 0.11899(14) 0.88143(8) 0.49410(9) 0.0251(3) Uani 1 1 d . . . . .
 H17A H 0.134684 0.868885 0.558519 0.030 Uiso 1 1 calc R U . . .
 H17B H 0.022349 0.908703 0.484286 0.030 Uiso 1 1 calc R U . . .
 C18 C 0.23727(15) 0.93843(8) 0.46302(10) 0.0281(3) Uani 1 1 d . . . . .
 H18A H 0.219308 0.952447 0.399095 0.034 Uiso 1 1 calc R U . . .
 H18B H 0.239644 0.991858 0.497699 0.034 Uiso 1 1 calc R U . . .
 C19 C 0.47245(15) 0.91117(9) 0.40890(9) 0.0277(3) Uani 1 1 d . . . . .
 H19A H 0.519311 0.967091 0.419113 0.033 Uiso 1 1 calc R U . . .
 H19B H 0.421488 0.911548 0.349207 0.033 Uiso 1 1 calc R U . . .
 C20 C 0.58482(15) 0.84230(9) 0.41408(9) 0.0282(3) Uani 1 1 d . . . . .
 H20A H 0.656466 0.850599 0.367521 0.034 Uiso 1 1 calc R U . . .
 H20B H 0.637620 0.842890 0.473204 0.034 Uiso 1 1 calc R U . . .
 C21 C 0.60846(15) 0.69443(10) 0.39060(10) 0.0310(3) Uani 1 1 d . . . . .
 H21A H 0.676203 0.689774 0.443770 0.037 Uiso 1 1 calc R U . . .
 H21B H 0.666542 0.703013 0.337364 0.037 Uiso 1 1 calc R U . . .
 C22 C 0.51780(16) 0.61602(9) 0.38023(9) 0.0312(3) Uani 1 1 d . . . . .
 H22A H 0.448938 0.620721 0.327599 0.037 Uiso 1 1 calc R U . . .
 H22B H 0.580527 0.565695 0.372688 0.037 Uiso 1 1 calc R U . . .
 Li1 Li 0.3280(2) 0.73444(15) 0.47879(15) 0.0272(5) Uani 1 1 d . . . . .
 O1 O 0.37163(10) 0.89465(6) 0.47599(6) 0.0265(2) Uani 1 1 d . . . . .
 O2 O 0.51006(10) 0.76359(6) 0.40063(6) 0.0264(2) Uani 1 1 d . . . . .
 O3 O 0.44004(10) 0.60930(6) 0.46062(6) 0.0297(2) Uani 1 1 d . . . . .
 O4 O 0.15297(11) 0.63950(6) 0.44710(6) 0.0311(2) Uani 1 1 d . . . . .
 O5 O 0.12621(9) 0.80549(6) 0.44291(6) 0.02319(19) Uani 1 1 d . . . . .
 P1 P 0.36196(3) 0.74075(2) 0.65511(2) 0.02115(9) Uani 1 1 d . . . . .

loop_
  _atom_site_aniso_label
  _atom_site_aniso_U_11
  _atom_site_aniso_U_22
  _atom_site_aniso_U_33
  _atom_site_aniso_U_23
  _atom_site_aniso_U_13
  _atom_site_aniso_U_12
 C1 0.0269(6) 0.0252(6) 0.0141(5) -0.0012(5) 0.0025(5) -0.0050(5)
 C2 0.0288(7) 0.0279(7) 0.0283(7) -0.0040(5) 0.0088(5) -0.0038(5)
 C3 0.0278(7) 0.0439(8) 0.0322(7) -0.0006(6) 0.0094(6) 0.0011(6)
 C4 0.0279(7) 0.0553(9) 0.0236(7) 0.0010(6) 0.0040(5) -0.0134(7)
 C5 0.0408(8) 0.0368(8) 0.0236(7) 0.0037(6) 0.0006(6) -0.0193(6)
 C6 0.0358(7) 0.0268(7) 0.0210(6) 0.0039(5) -0.0005(5) -0.0064(6)
 C7 0.0220(6) 0.0201(6) 0.0166(5) -0.0031(4) 0.0046(4) 0.0003(5)
 C8 0.0202(6) 0.0223(6) 0.0206(6) -0.0014(5) 0.0021(5) -0.0009(5)
 C9 0.0252(6) 0.0224(6) 0.0228(6) 0.0017(5) 0.0035(5) 0.0034(5)
 C10 0.0298(7) 0.0191(6) 0.0269(6) -0.0009(5) 0.0093(5) -0.0025(5)
 C11 0.0219(6) 0.0281(7) 0.0258(6) -0.0056(5) 0.0044(5) -0.0057(5)
 C12 0.0212(6) 0.0275(6) 0.0198(6) -0.0016(5) 0.0011(5) 0.0000(5)
 C13 0.0388(8) 0.0233(7) 0.0377(8) -0.0024(6) 0.0003(6) 0.0041(6)
 C14 0.0376(8) 0.0251(7) 0.0390(8) -0.0080(6) -0.0030(6) 0.0013(6)
 C15 0.0233(6) 0.0296(7) 0.0268(7) -0.0007(5) -0.0024(5) -0.0010(5)
 C16 0.0194(6) 0.0266(7) 0.0331(7) 0.0027(5) 0.0034(5) -0.0012(5)
 C17 0.0237(6) 0.0229(6) 0.0290(7) -0.0011(5) 0.0025(5) 0.0041(5)
 C18 0.0273(7) 0.0231(6) 0.0340(7) 0.0031(5) 0.0009(5) 0.0022(5)
 C19 0.0283(7) 0.0294(7) 0.0259(7) 0.0039(5) 0.0055(5) -0.0065(5)
 C20 0.0247(6) 0.0350(7) 0.0253(6) 0.0025(5) 0.0048(5) -0.0059(6)
 C21 0.0253(7) 0.0389(8) 0.0291(7) 0.0018(6) 0.0057(5) 0.0084(6)
 C22 0.0353(7) 0.0337(7) 0.0248(7) -0.0032(6) 0.0047(6) 0.0113(6)
 Li1 0.0248(11) 0.0316(12) 0.0253(11) -0.0005(9) 0.0014(9) 0.0022(9)
 O1 0.0220(4) 0.0321(5) 0.0255(5) 0.0058(4) 0.0033(4) -0.0002(4)
 O2 0.0222(4) 0.0282(5) 0.0290(5) -0.0003(4) 0.0024(4) 0.0013(4)
 O3 0.0316(5) 0.0277(5) 0.0303(5) -0.0051(4) 0.0069(4) 0.0021(4)
 O4 0.0326(5) 0.0276(5) 0.0322(5) -0.0076(4) -0.0080(4) 0.0075(4)
 O5 0.0204(4) 0.0239(4) 0.0254(4) -0.0017(4) 0.0031(3) -0.0011(3)
 P1 0.02375(17) 0.01934(16) 0.02037(16) 0.00108(11) 0.00121(12) -0.00059(12)

_geom_special_details
;
 All esds (except the esd in the dihedral angle between two l.s. planes)
 are estimated using the full covariance matrix.  The cell esds are taken
 into account individually in the estimation of esds in distances, angles
 and torsion angles; correlations between esds in cell parameters are only
 used when they are defined by crystal symmetry.  An approximate (isotropic)
 treatment of cell esds is used for estimating esds involving l.s. planes.
;
loop_
  _geom_bond_atom_site_label_1
  _geom_bond_atom_site_label_2
  _geom_bond_distance
  _geom_bond_site_symmetry_2
  _geom_bond_publ_flag
 C1 C2 1.4052(19) . ?
 C1 C6 1.4079(18) . ?
 C1 P1 1.8232(13) . ?
 C2 H2 0.9500 . ?
 C2 C3 1.384(2) . ?
 C3 H3 0.9500 . ?
 C3 C4 1.389(2) . ?
 C4 H4 0.9500 . ?
 C4 C5 1.383(2) . ?
 C5 H5 0.9500 . ?
 C5 C6 1.388(2) . ?
 C6 H6 0.9500 . ?
 C7 C8 1.4100(17) . ?
 C7 C12 1.4093(17) . ?
 C7 P1 1.8212(13) . ?
 C8 H8 0.9500 . ?
 C8 C9 1.3895(18) . ?
 C9 H9 0.9500 . ?
 C9 C10 1.3872(18) . ?
 C10 H10 0.9500 . ?
 C10 C11 1.3892(19) . ?
 C11 H11 0.9500 . ?
 C11 C12 1.3882(19) . ?
 C12 H12 0.9500 . ?
 C13 H13A 0.9900 . ?
 C13 H13B 0.9900 . ?
 C13 C14 1.499(2) . ?
 C13 O3 1.4222(17) . ?
 C14 H14A 0.9900 . ?
 C14 H14B 0.9900 . ?
 C14 O4 1.4215(16) . ?
 C15 H15A 0.9900 . ?
 C15 H15B 0.9900 . ?
 C15 C16 1.4951(19) . ?
 C15 O4 1.4200(16) . ?
 C16 H16A 0.9900 . ?
 C16 H16B 0.9900 . ?
 C16 O5 1.4257(15) . ?
 C17 H17A 0.9900 . ?
 C17 H17B 0.9900 . ?
 C17 C18 1.5002(18) . ?
 C17 O5 1.4259(15) . ?
 C18 H18A 0.9900 . ?
 C18 H18B 0.9900 . ?
 C18 O1 1.4180(16) . ?
 C19 H19A 0.9900 . ?
 C19 H19B 0.9900 . ?
 C19 C20 1.497(2) . ?
 C19 O1 1.4227(15) . ?
 C20 H20A 0.9900 . ?
 C20 H20B 0.9900 . ?
 C20 O2 1.4279(16) . ?
 C21 H21A 0.9900 . ?
 C21 H21B 0.9900 . ?
 C21 C22 1.494(2) . ?
 C21 O2 1.4285(16) . ?
 C22 H22A 0.9900 . ?
 C22 H22B 0.9900 . ?
 C22 O3 1.4336(16) . ?
 Li1 O1 2.559(3) . ?
 Li1 O2 2.135(2) . ?
 Li1 O3 2.248(2) . ?
 Li1 O4 2.230(3) . ?
 Li1 O5 2.209(2) . ?
 Li1 P1 2.650(2) . ?

loop_
  _geom_angle_atom_site_label_1
  _geom_angle_atom_site_label_2
  _geom_angle_atom_site_label_3
  _geom_angle
  _geom_angle_site_symmetry_1
  _geom_angle_site_symmetry_3
  _geom_angle_publ_flag
 C2 C1 C6 115.78(12) . . ?
 C2 C1 P1 125.66(10) . . ?
 C6 C1 P1 118.52(10) . . ?
 C1 C2 H2 118.9 . . ?
 C3 C2 C1 122.26(13) . . ?
 C3 C2 H2 118.9 . . ?
 C2 C3 H3 119.7 . . ?
 C2 C3 C4 120.66(14) . . ?
 C4 C3 H3 119.7 . . ?
 C3 C4 H4 120.8 . . ?
 C5 C4 C3 118.42(13) . . ?
 C5 C4 H4 120.8 . . ?
 C4 C5 H5 119.5 . . ?
 C4 C5 C6 120.97(13) . . ?
 C6 C5 H5 119.5 . . ?
 C1 C6 H6 119.1 . . ?
 C5 C6 C1 121.81(14) . . ?
 C5 C6 H6 119.1 . . ?
 C8 C7 P1 126.31(9) . . ?
 C12 C7 C8 115.94(11) . . ?
 C12 C7 P1 117.47(9) . . ?
 C7 C8 H8 119.2 . . ?
 C9 C8 C7 121.64(12) . . ?
 C9 C8 H8 119.2 . . ?
 C8 C9 H9 119.3 . . ?
 C10 C9 C8 121.39(12) . . ?
 C10 C9 H9 119.3 . . ?
 C9 C10 H10 121.0 . . ?
 C9 C10 C11 117.94(12) . . ?
 C11 C10 H10 121.0 . . ?
 C10 C11 H11 119.5 . . ?
 C12 C11 C10 121.10(12) . . ?
 C12 C11 H11 119.5 . . ?
 C7 C12 H12 119.0 . . ?
 C11 C12 C7 121.96(12) . . ?
 C11 C12 H12 119.0 . . ?
 H13A C13 H13B 108.0 . . ?
 C14 C13 H13A 109.4 . . ?
 C14 C13 H13B 109.4 . . ?
 O3 C13 H13A 109.4 . . ?
 O3 C13 H13B 109.4 . . ?
 O3 C13 C14 111.24(12) . . ?
 C13 C14 H14A 110.6 . . ?
 C13 C14 H14B 110.6 . . ?
 H14A C14 H14B 108.8 . . ?
 O4 C14 C13 105.58(11) . . ?
 O4 C14 H14A 110.6 . . ?
 O4 C14 H14B 110.6 . . ?
 H15A C15 H15B 108.7 . . ?
 C16 C15 H15A 110.6 . . ?
 C16 C15 H15B 110.6 . . ?
 O4 C15 H15A 110.6 . . ?
 O4 C15 H15B 110.6 . . ?
 O4 C15 C16 105.72(10) . . ?
 C15 C16 H16A 110.3 . . ?
 C15 C16 H16B 110.3 . . ?
 H16A C16 H16B 108.6 . . ?
 O5 C16 C15 106.92(10) . . ?
 O5 C16 H16A 110.3 . . ?
 O5 C16 H16B 110.3 . . ?
 H17A C17 H17B 108.6 . . ?
 C18 C17 H17A 110.4 . . ?
 C18 C17 H17B 110.4 . . ?
 O5 C17 H17A 110.4 . . ?
 O5 C17 H17B 110.4 . . ?
 O5 C17 C18 106.46(10) . . ?
 C17 C18 H18A 110.2 . . ?
 C17 C18 H18B 110.2 . . ?
 H18A C18 H18B 108.5 . . ?
 O1 C18 C17 107.60(10) . . ?
 O1 C18 H18A 110.2 . . ?
 O1 C18 H18B 110.2 . . ?
 H19A C19 H19B 108.5 . . ?
 C20 C19 H19A 110.2 . . ?
 C20 C19 H19B 110.2 . . ?
 O1 C19 H19A 110.2 . . ?
 O1 C19 H19B 110.2 . . ?
 O1 C19 C20 107.43(11) . . ?
 C19 C20 H20A 110.2 . . ?
 C19 C20 H20B 110.2 . . ?
 H20A C20 H20B 108.5 . . ?
 O2 C20 C19 107.38(11) . . ?
 O2 C20 H20A 110.2 . . ?
 O2 C20 H20B 110.2 . . ?
 H21A C21 H21B 108.6 . . ?
 C22 C21 H21A 110.3 . . ?
 C22 C21 H21B 110.3 . . ?
 O2 C21 H21A 110.3 . . ?
 O2 C21 H21B 110.3 . . ?
 O2 C21 C22 106.96(11) . . ?
 C21 C22 H22A 110.6 . . ?
 C21 C22 H22B 110.6 . . ?
 H22A C22 H22B 108.7 . . ?
 O3 C22 C21 105.68(11) . . ?
 O3 C22 H22A 110.6 . . ?
 O3 C22 H22B 110.6 . . ?
 O1 Li1 P1 88.18(7) . . ?
 O2 Li1 O1 69.60(7) . . ?
 O2 Li1 O3 75.45(8) . . ?
 O2 Li1 O4 126.98(11) . . ?
 O2 Li1 O5 115.17(11) . . ?
 O2 Li1 P1 118.81(10) . . ?
 O3 Li1 O1 142.42(11) . . ?
 O3 Li1 P1 96.97(9) . . ?
 O4 Li1 O1 140.43(11) . . ?
 O4 Li1 O3 73.33(8) . . ?
 O4 Li1 P1 106.68(9) . . ?
 O5 Li1 O1 67.96(7) . . ?
 O5 Li1 O3 143.00(12) . . ?
 O5 Li1 O4 72.66(8) . . ?
 O5 Li1 P1 106.34(9) . . ?
 C18 O1 C19 113.82(10) . . ?
 C18 O1 Li1 110.34(9) . . ?
 C19 O1 Li1 107.44(9) . . ?
 C20 O2 C21 112.16(10) . . ?
 C20 O2 Li1 119.51(10) . . ?
 C21 O2 Li1 114.07(10) . . ?
 C13 O3 C22 115.00(11) . . ?
 C13 O3 Li1 111.70(10) . . ?
 C22 O3 Li1 106.59(10) . . ?
 C14 O4 Li1 115.92(10) . . ?
 C15 O4 C14 113.97(10) . . ?
 C15 O4 Li1 114.41(10) . . ?
 C16 O5 C17 112.35(9) . . ?
 C16 O5 Li1 113.48(10) . . ?
 C17 O5 Li1 110.79(9) . . ?
 C1 P1 Li1 97.27(6) . . ?
 C7 P1 C1 104.49(6) . . ?
 C7 P1 Li1 110.48(6) . . ?

loop_
  _geom_torsion_atom_site_label_1
  _geom_torsion_atom_site_label_2
  _geom_torsion_atom_site_label_3
  _geom_torsion_atom_site_label_4
  _geom_torsion
  _geom_torsion_site_symmetry_1
  _geom_torsion_site_symmetry_2
  _geom_torsion_site_symmetry_3
  _geom_torsion_site_symmetry_4
  _geom_torsion_publ_flag
 C1 C2 C3 C4 -1.7(2) . . . . ?
 C2 C1 C6 C5 -1.97(19) . . . . ?
 C2 C1 P1 C7 26.84(12) . . . . ?
 C2 C1 P1 Li1 -86.58(12) . . . . ?
 C2 C3 C4 C5 -1.1(2) . . . . ?
 C3 C4 C5 C6 2.4(2) . . . . ?
 C4 C5 C6 C1 -0.8(2) . . . . ?
 C6 C1 C2 C3 3.21(19) . . . . ?
 C6 C1 P1 C7 -155.62(10) . . . . ?
 C6 C1 P1 Li1 90.97(11) . . . . ?
 C7 C8 C9 C10 -1.50(19) . . . . ?
 C8 C7 C12 C11 -0.30(18) . . . . ?
 C8 C7 P1 C1 28.61(12) . . . . ?
 C8 C7 P1 Li1 132.27(11) . . . . ?
 C8 C9 C10 C11 -0.27(19) . . . . ?
 C9 C10 C11 C12 1.72(19) . . . . ?
 C10 C11 C12 C7 -1.44(19) . . . . ?
 C12 C7 C8 C9 1.74(17) . . . . ?
 C12 C7 P1 C1 -157.73(9) . . . . ?
 C12 C7 P1 Li1 -54.07(11) . . . . ?
 C13 C14 O4 C15 174.94(12) . . . . ?
 C13 C14 O4 Li1 38.97(15) . . . . ?
 C14 C13 O3 C22 -80.07(14) . . . . ?
 C14 C13 O3 Li1 41.57(15) . . . . ?
 C15 C16 O5 C17 -172.26(10) . . . . ?
 C15 C16 O5 Li1 -45.61(13) . . . . ?
 C16 C15 O4 C14 -179.00(11) . . . . ?
 C16 C15 O4 Li1 -42.36(13) . . . . ?
 C17 C18 O1 C19 144.66(11) . . . . ?
 C17 C18 O1 Li1 23.80(13) . . . . ?
 C18 C17 O5 C16 -163.58(10) . . . . ?
 C18 C17 O5 Li1 68.33(12) . . . . ?
 C19 C20 O2 C21 171.04(10) . . . . ?
 C19 C20 O2 Li1 -51.52(14) . . . . ?
 C20 C19 O1 C18 -162.26(11) . . . . ?
 C20 C19 O1 Li1 -39.78(13) . . . . ?
 C21 C22 O3 C13 176.91(11) . . . . ?
 C21 C22 O3 Li1 52.53(13) . . . . ?
 C22 C21 O2 C20 178.10(11) . . . . ?
 C22 C21 O2 Li1 38.25(14) . . . . ?
 O1 C19 C20 O2 58.72(13) . . . . ?
 O2 C21 C22 O3 -60.53(13) . . . . ?
 O3 C13 C14 O4 -52.29(15) . . . . ?
 O4 C15 C16 O5 56.16(13) . . . . ?
 O5 C17 C18 O1 -58.10(13) . . . . ?
 P1 C1 C2 C3 -179.19(11) . . . . ?
 P1 C1 C6 C5 -179.75(10) . . . . ?
 P1 C7 C8 C9 175.48(9) . . . . ?
 P1 C7 C12 C11 -174.62(10) . . . . ?

_shelx_res_file
;
TITL fk1119_collection_auto_a.res in P2(1)/n
    fk1119_collection_auto.res
    created by SHELXL-2019/3 at 10:24:23 on 23-May-2025
REM Old TITL
REM SHELXT solution in P2(1)/n: R1 0.103, Rweak 0.006, Alpha 0.024
REM <I/s> 0.577 for 178 systematic absences, Orientation as input
REM Formula found by SHELXT: C22 Li O5 P
CELL 1.54184 9.1729 15.773 14.9967 90 92.724 90
ZERR 4 0.0001 0.0002 0.0002 0 0.001 0
LATT 1
SYMM 0.5-X,0.5+Y,0.5-Z
SFAC C H Li O P
UNIT 88 120 4 20 4

L.S. 10
PLAN  4
TEMP -150
CONF
BOND
list 4
MORE -1
BOND $H
fmap 2
acta
REM <olex2.extras>
REM <HklSrc "%.\\FK1119_collection_auto.hkl">
REM </olex2.extras>

WGHT    0.034400    1.051500
FVAR       0.33193
C1    1    0.559872    0.752711    0.661605    11.00000    0.02688    0.02519 =
         0.01413   -0.00120    0.00254   -0.00497
C2    1    0.661704    0.686127    0.662288    11.00000    0.02883    0.02792 =
         0.02831   -0.00403    0.00880   -0.00384
AFIX  43
H2    2    0.627057    0.629427    0.658374    11.00000   -1.20000
AFIX   0
C3    1    0.810700    0.700308    0.668465    11.00000    0.02780    0.04391 =
         0.03218   -0.00063    0.00940    0.00106
AFIX  43
H3    2    0.875925    0.653490    0.670369    11.00000   -1.20000
AFIX   0
C4    1    0.865845    0.782305    0.671909    11.00000    0.02787    0.05533 =
         0.02363    0.00102    0.00404   -0.01340
AFIX  43
H4    2    0.968055    0.792168    0.677233    11.00000   -1.20000
AFIX   0
C5    1    0.768434    0.849248    0.667406    11.00000    0.04080    0.03685 =
         0.02358    0.00370    0.00055   -0.01930
AFIX  43
H5    2    0.804380    0.905734    0.667408    11.00000   -1.20000
AFIX   0
C6    1    0.618876    0.835125    0.662883    11.00000    0.03579    0.02679 =
         0.02103    0.00387   -0.00048   -0.00636
AFIX  43
H6    2    0.554580    0.882373    0.660587    11.00000   -1.20000
AFIX   0
C7    1    0.330064    0.636857    0.703448    11.00000    0.02199    0.02009 =
         0.01663   -0.00307    0.00463    0.00034
C8    1    0.419840    0.595687    0.768955    11.00000    0.02015    0.02232 =
         0.02061   -0.00143    0.00212   -0.00091
AFIX  43
H8    2    0.509668    0.621189    0.788341    11.00000   -1.20000
AFIX   0
C9    1    0.380191    0.518741    0.805861    11.00000    0.02516    0.02241 =
         0.02285    0.00175    0.00349    0.00338
AFIX  43
H9    2    0.444513    0.492173    0.848813    11.00000   -1.20000
AFIX   0
C10   1    0.248661    0.479900    0.781308    11.00000    0.02979    0.01912 =
         0.02693   -0.00086    0.00933   -0.00253
AFIX  43
H10   2    0.222298    0.427168    0.806570    11.00000   -1.20000
AFIX   0
C11   1    0.156685    0.520499    0.718635    11.00000    0.02189    0.02810 =
         0.02576   -0.00563    0.00442   -0.00566
AFIX  43
H11   2    0.064860    0.495883    0.701998    11.00000   -1.20000
AFIX   0
C12   1    0.196722    0.596439    0.679917    11.00000    0.02124    0.02755 =
         0.01977   -0.00163    0.00108   -0.00003
AFIX  43
H12   2    0.132317    0.621920    0.636257    11.00000   -1.20000
AFIX   0
C13   1    0.340249    0.540405    0.462821    11.00000    0.03879    0.02329 =
         0.03773   -0.00238    0.00034    0.00414
AFIX  23
H13A  2    0.320027    0.527266    0.525592    11.00000   -1.20000
H13B  2    0.384675    0.489577    0.436486    11.00000   -1.20000
AFIX   0
C14   1    0.199875    0.560842    0.412144    11.00000    0.03762    0.02513 =
         0.03902   -0.00796   -0.00303    0.00125
AFIX  23
H14A  2    0.215572    0.565840    0.347498    11.00000   -1.20000
H14B  2    0.126339    0.516083    0.421108    11.00000   -1.20000
AFIX   0
C15   1    0.026511    0.673320    0.401822    11.00000    0.02335    0.02961 =
         0.02680   -0.00074   -0.00236   -0.00098
AFIX  23
H15A  2   -0.057238    0.634230    0.406419    11.00000   -1.20000
H15B  2    0.044016    0.682561    0.337918    11.00000   -1.20000
AFIX   0
C16   1   -0.002961    0.755649    0.446982    11.00000    0.01941    0.02662 =
         0.03307    0.00272    0.00338   -0.00116
AFIX  23
H16A  2   -0.086395    0.785022    0.416184    11.00000   -1.20000
H16B  2   -0.026596    0.745787    0.509870    11.00000   -1.20000
AFIX   0
C17   1    0.118988    0.881431    0.494096    11.00000    0.02371    0.02287 =
         0.02898   -0.00109    0.00247    0.00410
AFIX  23
H17A  2    0.134684    0.868885    0.558519    11.00000   -1.20000
H17B  2    0.022349    0.908703    0.484286    11.00000   -1.20000
AFIX   0
C18   1    0.237268    0.938427    0.463021    11.00000    0.02732    0.02306 =
         0.03398    0.00307    0.00087    0.00217
AFIX  23
H18A  2    0.219308    0.952447    0.399095    11.00000   -1.20000
H18B  2    0.239644    0.991858    0.497699    11.00000   -1.20000
AFIX   0
C19   1    0.472451    0.911166    0.408897    11.00000    0.02825    0.02938 =
         0.02587    0.00389    0.00550   -0.00652
AFIX  23
H19A  2    0.519311    0.967091    0.419113    11.00000   -1.20000
H19B  2    0.421488    0.911548    0.349207    11.00000   -1.20000
AFIX   0
C20   1    0.584822    0.842295    0.414076    11.00000    0.02466    0.03502 =
         0.02534    0.00249    0.00481   -0.00586
AFIX  23
H20A  2    0.656466    0.850599    0.367521    11.00000   -1.20000
H20B  2    0.637620    0.842890    0.473204    11.00000   -1.20000
AFIX   0
C21   1    0.608462    0.694427    0.390605    11.00000    0.02528    0.03892 =
         0.02912    0.00179    0.00569    0.00842
AFIX  23
H21A  2    0.676203    0.689774    0.443770    11.00000   -1.20000
H21B  2    0.666542    0.703013    0.337364    11.00000   -1.20000
AFIX   0
C22   1    0.517801    0.616019    0.380229    11.00000    0.03530    0.03375 =
         0.02478   -0.00319    0.00470    0.01126
AFIX  23
H22A  2    0.448938    0.620721    0.327599    11.00000   -1.20000
H22B  2    0.580527    0.565695    0.372688    11.00000   -1.20000
AFIX   0
LI1   3    0.328049    0.734435    0.478787    11.00000    0.02479    0.03162 =
         0.02531   -0.00052    0.00145    0.00224
O1    4    0.371630    0.894653    0.475992    11.00000    0.02201    0.03211 =
         0.02552    0.00583    0.00334   -0.00015
O2    4    0.510056    0.763593    0.400633    11.00000    0.02217    0.02823 =
         0.02897   -0.00029    0.00235    0.00131
O3    4    0.440037    0.609296    0.460621    11.00000    0.03157    0.02766 =
         0.03028   -0.00508    0.00687    0.00207
O4    4    0.152974    0.639503    0.447095    11.00000    0.03257    0.02759 =
         0.03215   -0.00763   -0.00798    0.00750
O5    4    0.126206    0.805492    0.442907    11.00000    0.02041    0.02395 =
         0.02541   -0.00168    0.00309   -0.00107
P1    5    0.361959    0.740750    0.655110    11.00000    0.02375    0.01934 =
         0.02037    0.00108    0.00121   -0.00059
HKLF 4


REM  fk1119_collection_auto_a.res in P2(1)/n
REM wR2 = 0.0825, GooF = S = 1.026, Restrained GooF = 1.026 for all data
REM R1 = 0.0326 for 4016 Fo > 4sig(Fo) and 0.0354 for all 4324 data
REM 262 parameters refined using 0 restraints

END

WGHT      0.0344      1.0515

REM Highest difference peak  0.456,  deepest hole -0.228,  1-sigma level  0.038
Q1    1   0.3047  0.5459  0.3983  11.00000  0.05    0.46
Q2    1   0.3965  0.6145  0.4065  11.00000  0.05    0.32
Q3    1   0.1954  0.5405  0.4743  11.00000  0.05    0.28
Q4    1   0.4788  0.7430  0.6533  11.00000  0.05    0.28
;
_shelx_res_checksum                98568
_shelx_hkl_file
;
   0   0   1    0.09    0.06
   0   0   1    0.04    0.05
   0   0   2  267.70    7.34
   0   0   3    0.11    0.22
   0   0   4  502.82   13.92
   0   0   4  511.17   13.91
   0   0   5    0.51    0.25
   0   0   5    0.29    0.23
   0   0   6  560.07   15.45
   0   0   6  557.25   15.42
   0   0   7   -0.45    0.36
   0   0   7   -0.06    0.36
   0   0   8  497.18   14.00
   0   0   8  498.92   13.95
   0   0  -9    0.19    0.45
   0   0   9    0.05    0.37
   0   0 -10   90.99    3.06
   0   0 -10   88.93    2.56
   0   0 -11    0.07    0.61
   0   0  11    0.35    0.50
   0   0 -11    0.18    0.37
   0   0 -12   74.09    2.79
   0   0 -12   71.79    2.19
   0   0  12   67.02    2.77
   0   0 -13    0.21    0.44
   0   0  13   -0.87    0.78
   0   0  13    0.28    0.40
   0   0 -14   46.33    1.56
   0   0  14   46.54    1.56
   0   0 -15    0.25    0.43
   0   0  15    0.24    0.39
   0   0  15   -0.02    0.37
   0   0  16  232.68    6.88
   0   0  16  247.44    6.88
   0   0 -16  257.08    6.88
   0   0  17    0.24    0.32
   0   0 -17   -0.05    0.34
   0   0 -18   62.07    1.82
   0  -1   0    0.04    0.06
   0  -1   0    0.07    0.07
   0  -1   0    0.01    0.03
   0  -1   1    1.41    0.12
   0   1   1    1.69    0.09
   0   1   1    1.64    0.11
   0   1   1    1.74    0.10
   0  -1   1    1.70    0.11
   0  -1   1    1.63    0.11
   0   1  -1    1.67    0.12
   0   1   2   46.13    1.34
   0  -1   2   45.22    1.34
   0   1   2   47.35    1.35
   0  -1   2   44.31    1.36
   0  -1   3   53.93    1.64
   0   1   3   54.92    1.64
   0  -1   3   55.55    1.66
   0   1   3   55.31    1.65
   0  -1   4 9999.00  267.14
   0   1   4 9847.36  267.14
   0   1   4 9711.46  267.14
   0  -1   4 9951.24  267.15
   0  -1   5  176.88    5.17
   0   1   5  182.48    5.18
   0  -1   5  182.53    5.14
   0   1   5  184.08    5.19
   0  -1   6  233.90    6.71
   0   1   6  238.02    6.71
   0   1   6  242.22    6.72
   0  -1   6  228.38    6.65
   0   1   7    7.82    0.61
   0  -1   7    8.04    0.61
   0   1   7    8.46    0.63
   0  -1   7    8.80    0.61
   0   1   8  775.76   21.30
   0  -1   8  766.93   21.31
   0  -1   8  751.01   21.22
   0   1   8  782.14   21.29
   0   1   9   28.64    1.32
   0   1  -9   29.11    1.33
   0  -1  -9   30.74    1.36
   0   1 -10  439.23   11.80
   0  -1 -10  426.72   11.79
   0   1  10  393.23   11.75
   0   1 -10  405.37   11.25
   0  -1 -10  406.77   11.25
   0  -1 -11   16.70    1.13
   0   1  11   17.26    1.08
   0   1 -11   15.85    1.10
   0   1  11   16.11    1.12
   0  -1  11   16.10    1.14
   0   1 -11   16.78    0.73
   0  -1 -11   17.35    0.74
   0   1 -12  118.17    4.00
   0  -1 -12  114.91    3.97
   0  -1 -12  114.88    3.35
   0   1 -12  115.59    3.35
   0  -1  12  112.39    4.01
   0   1  12  109.71    3.99
   0   1 -13   42.30    1.41
   0  -1 -13   41.32    1.41
   0   1  13   40.92    1.41
   0   1  13   40.15    2.02
   0  -1  13   41.22    1.42
   0  -1  13   36.48    2.00
   0   1 -14  113.92    3.31
   0  -1 -14  114.45    3.32
   0  -1  14  106.83    3.32
   0   1  14  115.04    3.34
   0  -1 -15    0.68    0.42
   0   1 -15   -0.36    0.42
   0   1  15    0.29    0.37
   0   1  15   -0.40    0.39
   0  -1  15    0.40    0.39
   0  -1 -16    0.32    0.40
   0   1 -16    0.22    0.38
   0   1  16   -0.18    0.35
   0   1  16    0.20    0.34
   0  -1  16   -0.13    0.36
   0   1 -17    0.01    0.32
   0  -1 -17    0.08    0.32
   0   1  17    0.23    0.30
   0  -1  17   -0.18    0.31
   0   1  17    0.15    0.29
   0   1 -18    9.25    0.43
   0  -1 -18    9.39    0.44
   0   1  18    9.38    0.43
   0  -2   0 1226.49   33.18
   0  -2   0 1225.65   33.22
   0   2   0 1227.87   33.17
   0  -2   0 1218.91   33.23
   0  -2   1   76.92    2.17
   0   2  -1   70.84    2.18
   0  -2  -1   77.63    2.21
   0  -2   1   78.73    2.20
   0   2   1   77.05    2.17
   0   2   1   78.84    2.13
   0  -2   1   77.37    2.13
   0  -2   2    9.69    0.41
   0  -2   2    9.47    0.43
   0   2   2   10.01    0.42
   0   2   2    9.53    0.39
   0  -2   2   10.30    0.39
   0  -2   3  344.45    9.68
   0   2   3  352.37    9.67
   0  -2   3  348.25    9.64
   0   2   3  356.91    9.64
   0   2   4 2177.56   59.04
   0  -2   4 2167.02   59.05
   0   2   4 2193.17   59.02
   0  -2   4 2163.38   59.02
   0  -2   5   62.91    2.03
   0   2   5   65.55    2.03
   0  -2   5   63.87    1.94
   0  -2   5   62.24    2.00
   0   2   5   63.72    2.00
   0   2   6  346.42    9.60
   0  -2   6  332.74    9.50
   0   2   6  351.05    9.58
   0  -2   6  336.10    9.57
   0   2   7   10.90    0.72
   0  -2   7   10.51    0.71
   0   2   7   12.03    0.71
   0   2   8   25.35    1.18
   0   2  -9   10.22    0.80
   0  -2  -9   12.97    0.83
   0   2   9   10.84    0.78
   0   2 -10  255.38    7.12
   0  -2 -10  258.23    7.13
   0   2  10  255.48    7.67
   0  -2 -10  270.25    7.69
   0   2 -10  263.30    7.64
   0  -2 -10  252.64    7.11
   0  -2 -11    7.65    0.52
   0   2 -11    7.59    0.51
   0  -2  11    8.48    0.88
   0   2  11    7.74    0.82
   0  -2 -11    6.85    0.83
   0   2  11    7.09    0.81
   0   2 -11    7.43    0.81
   0   2 -12  282.30    7.82
   0  -2 -12  286.04    7.82
   0  -2  12  267.33    8.52
   0   2  12  287.10    8.56
   0   2 -12  283.63    8.48
   0   2  12  260.10    8.43
   0  -2 -12  277.10    8.49
   0   2 -13    4.78    0.52
   0  -2 -13    4.27    0.52
   0   2  13    3.45    0.89
   0   2  13    4.88    0.50
   0  -2  13    4.23    0.49
   0  -2  13    3.21    0.85
   0  -2 -14    1.91    0.47
   0   2 -14    2.39    0.47
   0   2  14    2.10    0.43
   0  -2  14    2.41    0.44
   0   2 -15   45.84    1.53
   0  -2 -15   46.72    1.53
   0   2  15   45.80    1.53
   0  -2  15   47.35    1.55
   0  -2 -16   26.93    0.98
   0   2 -16   26.89    0.97
   0   2  16   27.26    0.97
   0  -2  16   26.06    0.97
   0   2  16   24.32    0.98
   0   2 -17   22.13    0.81
   0  -2 -17   22.24    0.81
   0   2  17   22.16    0.81
   0  -2  17   21.83    0.81
   0   2  17   21.31    0.81
   0  -2 -18   57.62    1.62
   0   2 -18   57.19    1.61
   0  -3   0    0.11    0.12
   0   3   0    0.14    0.11
   0  -3   0    0.15    0.24
   0   3  -1    0.13    0.20
   0  -3  -1    0.28    0.10
   0  -3   1    0.49    0.28
   0  -3   1    0.28    0.17
   0  -3   1    0.36    0.21
   0  -3   1    0.39    0.24
   0  -3  -1    0.24    0.24
   0   3   1    0.16    0.15
   0   3  -1    0.28    0.11
   0   3  -2 1153.96   32.78
   0  -3   2 1255.24   32.72
   0   3   2 1274.91   32.72
   0   3   2 1173.27   32.72
   0   3   2 1240.37   32.77
   0  -3   2 1257.44   32.82
   0   3   3  380.95   10.32
   0  -3   3  372.48   10.32
   0   3   3  376.54   10.37
   0  -3   3  373.14   10.41
   0   3   4    0.11    0.22
   0  -3   4   -0.02    0.23
   0   3   4    0.40    0.26
   0  -3   4    0.59    0.28
   0   3   5    1.45    0.30
   0  -3   5    1.11    0.31
   0  -3   5    1.57    0.33
   0   3   5    0.87    0.30
   0   3   6    8.21    0.59
   0  -3   6    7.24    0.56
   0  -3   6    9.17    0.64
   0   3   6    7.61    0.58
   0   3   7    0.25    0.40
   0   3   7    1.40    0.39
   0  -3  -8  706.44   19.51
   0   3  -8  697.07   19.47
   0   3   8  702.66   19.55
   0   3   9    8.05    0.71
   0  -3  -9    7.67    0.71
   0   3  -9    7.34    0.68
   0  -3 -10    5.93    0.44
   0   3 -10    7.25    0.72
   0   3  10    4.32    0.63
   0  -3 -10    4.42    0.69
   0  -3  10    3.68    0.67
   0   3  10    6.72    0.73
   0   3 -10    5.14    0.42
   0  -3 -10    5.59    0.45
   0  -3 -11    2.34    0.69
   0   3  11    2.24    0.62
   0   3 -11    2.53    0.64
   0  -3  11    4.03    0.75
   0   3  11    3.95    0.70
   0  -3 -11    3.15    0.45
   0   3 -11    3.80    0.43
   0  -3 -12   18.48    1.34
   0   3  12   19.29    1.28
   0   3  12   19.58    1.34
   0  -3  12   20.02    0.86
   0  -3  12   17.11    1.33
   0   3  12   21.88    0.86
   0  -3 -12   21.05    0.86
   0   3 -12   20.35    0.85
   0   3  13   46.75    2.28
   0   3  13   54.30    1.74
   0  -3  13   51.59    1.74
   0   3  13   51.77    2.38
   0  -3 -13   54.30    1.72
   0   3 -13   54.74    1.72
   0  -3  14  180.25    5.33
   0   3  14  186.31    5.32
   0   3 -14  190.39    5.31
   0  -3 -14  189.96    5.31
   0  -3  15    2.48    0.45
   0   3  15    2.87    0.42
   0   3  15    4.01    0.48
   0  -3 -15    2.96    0.46
   0   3 -15    3.18    0.47
   0  -3  16    0.21    0.35
   0   3  16    0.25    0.33
   0   3  16    0.39    0.35
   0  -3 -16    0.41    0.37
   0   3 -16    0.31    0.37
   0   3  17    0.73    0.30
   0   3  17    1.32    0.31
   0   3 -17    1.21    0.32
   0  -3 -17    0.81    0.31
   0   3  18   16.41    0.60
   0  -4   0   20.26    0.77
   0  -4   0   20.49    0.67
   0  -4   0   20.55    0.78
   0   4  -1   29.79    1.05
   0  -4   1   33.61    1.04
   0  -4  -1   32.60    0.96
   0  -4   1   31.17    1.11
   0  -4   1   33.13    1.12
   0  -4  -1   34.69    1.13
   0   4   1   33.16    1.02
   0  -4   2  467.11   12.65
   0   4  -2  447.96   12.59
   0  -4   2  462.50   12.57
   0   4   2  463.34   12.56
   0  -4   2  454.88   12.63
   0   4   2  447.08   12.52
   0  -4   2  472.28   12.65
   0   4   3   68.15    2.08
   0  -4   3   67.94    2.13
   0  -4   4  188.39    5.36
   0   4   4  190.67    5.43
   0  -4   4  191.35    5.48
   0  -4   5    4.96    0.47
   0   4   5    5.88    0.46
   0  -4   5    4.95    0.50
   0   4   5    5.93    0.51
   0  -4   6   20.96    1.03
   0   4   6   23.09    1.03
   0   4   7    1.12    0.43
   0  -4  -7    1.23    0.45
   0  -4   7    1.09    0.40
   0   4   8    2.86    0.48
   0  -4  -8    3.06    0.53
   0  -4  -9   -0.42    0.49
   0   4   9    0.06    0.42
   0  -4  10   41.03    1.36
   0   4  10   41.58    1.82
   0  -4 -10   43.36    1.83
   0   4  10   43.75    1.87
   0  -4  11   42.49    1.41
   0   4  11   40.75    1.92
   0  -4 -11   43.74    1.94
   0  -4  12   22.76    0.94
   0   4  12   24.59    0.94
   0   4  12   23.40    1.46
   0   4 -13   39.36    1.34
   0  -4 -13   38.80    1.34
   0   4  13   39.06    1.34
   0  -4  13   39.10    1.39
   0  -4 -14   27.28    1.02
   0   4 -14   26.49    1.01
   0   4  14   25.51    1.01
   0   4 -15    2.58    0.42
   0  -4 -15    2.24    0.43
   0   4  15    2.09    0.43
   0   4  15    2.99    0.42
   0  -4 -16   55.59    1.68
   0   4  16   53.37    1.68
   0   4  16   53.78    1.72
   0   4  17    0.19    0.28
   0   4  18    7.34    0.35
   0  -5   0   -0.06    0.15
   0  -5   0    0.14    0.28
   0  -5   0    0.27    0.26
   0  -5   1    7.18    0.48
   0  -5   1    6.71    0.35
   0   5  -1    6.22    0.41
   0  -5  -1    6.01    0.45
   0  -5   1    6.69    0.43
   0  -5   1    6.87    0.46
   0   5  -2   10.17    0.53
   0  -5   2   10.59    0.52
   0  -5   2   10.49    0.61
   0  -5   2   10.49    0.57
   0  -5   2   11.11    0.59
   0   5   2   11.19    0.50
   0  -5   3   25.89    1.06
   0   5  -3   22.12    0.94
   0  -5   3   25.42    1.02
   0   5   3   25.36    0.93
   0  -5   3   25.22    1.00
   0  -5   4   52.34    1.83
   0   5   4   53.91    1.76
   0   5   5   14.38    0.76
   0  -5   5   14.10    0.82
   0   5   6   35.94    1.42
   0  -5   6   35.39    1.46
   0  -5   7  159.03    4.93
   0   5   7  161.64    4.89
   0   5   8   44.87    1.81
   0   5   9  100.47    3.28
   0  -5  -9   94.23    2.73
   0  -5   9   92.26    2.74
   0   5  10    0.56    0.51
   0  -5 -10    0.24    0.34
   0  -5  10    0.61    0.36
   0   5  11    2.03    0.59
   0  -5  11    3.43    0.46
   0   5  12  103.94    3.79
   0  -5  12  105.34    3.12
   0  -5  13   79.42    2.45
   0  -5  13   78.39    2.42
   0  -5  14   21.93    0.96
   0   5  15   34.71    1.24
   0   5  16   -0.23    0.33
   0   5  17    8.60    0.45
   0  -6   0  249.35    7.14
   0  -6   0  257.08    7.20
   0  -6   1   16.01    0.78
   0   6  -1   16.26    0.70
   0  -6   1   15.77    0.66
   0  -6   1   15.80    0.75
   0  -6  -1   16.84    0.80
   0  -6   1   17.98    0.81
   0  -6   2  174.75    5.19
   0  -6   2  173.08    5.10
   0   6  -2  175.58    5.11
   0  -6   2  188.75    5.23
   0  -6   2  183.11    5.19
   0  -6   3  203.57    5.98
   0   6  -3  202.66    5.87
   0  -6   3  207.21    5.98
   0  -6   3  207.58    5.96
   0  -6   4    4.86    0.65
   0  -6   4    4.38    0.56
   0  -6   4    5.73    0.57
   0   6   4    4.89    0.48
   0   6   5    0.51    0.36
   0  -6   5    0.41    0.41
   0   6   6   88.41    2.92
   0  -6   6   90.86    2.99
   0   6   7   71.45    2.54
   0  -6   7   77.23    2.64
   0  -6   8   62.17    2.38
   0   6   8   64.92    2.36
   0   6   9   10.49    0.84
   0  -6  -9   10.56    0.55
   0  -6   9   10.65    0.57
   0   6  10   54.66    2.29
   0  -6 -10   54.89    1.74
   0  -6  10   57.92    1.78
   0   6  11   89.04    3.33
   0  -6 -11   91.15    2.68
   0  -6  11   90.58    2.73
   0   6  12   22.51    1.42
   0  -6  12   22.57    0.95
   0  -6  13   36.21    1.30
   0  -6  13   35.66    1.33
   0   6  14    7.96    0.58
   0  -6  14    8.57    0.63
   0   6  15   21.70    0.87
   0  -6  15   21.08    0.90
   0   6  16   32.44    1.11
   0   6  17   16.36    0.62
   0  -7   0    0.07    0.41
   0  -7   1   27.14    1.16
   0  -7   1   30.48    1.21
   0  -7  -1   28.75    1.20
   0  -7   2   40.48    1.50
   0  -7   2   43.44    1.59
   0  -7   3  179.60    5.44
   0   7  -3  182.75    5.33
   0  -7   3  188.92    5.45
   0  -7   3  181.98    5.47
   0  -7   4   50.65    1.95
   0  -7   4   51.31    1.95
   0  -7   4   52.87    1.90
   0  -7   5   14.75    1.02
   0  -7   5   17.39    0.95
   0  -7   5   16.67    1.00
   0  -7   6  111.69    3.79
   0   7   6  111.80    3.60
   0  -7   6  118.77    3.78
   0  -7   6  113.63    3.69
   0  -7   7  214.38    6.83
   0   7   7  223.67    6.64
   0  -7   7  221.95    6.72
   0  -7   7  230.90    6.79
   0  -7   8   16.88    0.72
   0  -7   8   16.81    0.71
   0  -7  -8   16.88    0.69
   0  -7   8   16.26    1.07
   0  -7   8   19.10    1.15
   0   7   8   16.92    1.04
   0  -7   9    3.00    0.42
   0  -7   9    1.90    0.63
   0   7   9    2.55    0.56
   0  -7  -9    3.14    0.41
   0  -7   9    2.64    0.43
   0   7  10  191.66    6.01
   0  -7  10  187.35    6.09
   0  -7  10  188.41    5.38
   0  -7 -10  189.87    5.33
   0  -7  11   50.12    1.69
   0   7 -11   51.87    1.64
   0  -7  11   48.20    2.39
   0  -7 -11   51.50    1.63
   0   7  11   51.58    2.25
   0  -7 -12   11.29    0.61
   0  -7  12   10.24    0.67
   0  -7  13   43.05    1.52
   0  -7  13   43.32    1.48
   0  -7  14    0.94    0.53
   0   7  14    0.78    0.38
   0  -7  15    6.90    0.55
   0   7  15    6.20    0.45
   0  -7  16    3.86    0.41
   0   7  16    2.65    0.33
   0  -7  17    3.52    0.33
   0   7  17    3.36    0.27
   0  -8   0  666.86   18.46
   0  -8   0  664.13   18.50
   0  -8   1  170.47    5.15
   0  -8  -1  172.95    5.19
   0  -8   1  173.99    5.18
   0  -8   2   11.23    0.81
   0  -8   2   10.78    0.72
   0  -8   3   88.55    2.96
   0  -8   3   91.82    3.04
   0  -8   4   39.06    1.62
   0  -8   4   41.60    1.70
   0  -8   5    0.91    0.41
   0  -8   5    1.42    0.50
   0  -8   6  163.66    5.25
   0  -8   6  174.10    5.32
   0  -8   7   13.44    0.66
   0  -8   7   14.34    0.63
   0  -8  -7   14.75    0.63
   0  -8   7   13.91    0.97
   0  -8   8    5.94    0.50
   0  -8   8    5.34    0.47
   0  -8  -8    5.79    0.44
   0  -8   8    4.54    0.74
   0  -8   8    6.12    0.73
   0  -8   9   21.91    0.93
   0  -8   9   23.10    0.92
   0  -8  -9   23.56    0.88
   0  -8   9   22.85    1.42
   0  -8  10   12.35    0.68
   0   8  10   12.90    1.05
   0  -8  10   12.28    1.11
   0  -8  10   12.14    0.69
   0  -8 -10   12.64    0.63
   0  -8  11   57.61    1.88
   0   8  11   57.51    2.47
   0  -8  11   59.14    1.91
   0  -8 -11   59.18    1.83
   0   8 -11   59.30    1.85
   0  -8  12    2.80    0.51
   0  -8  12    3.82    0.61
   0  -8 -12    3.88    0.43
   0   8 -12    2.84    0.42
   0  -8  13   19.35    0.89
   0  -8  13   19.87    0.94
   0  -8 -13   19.45    0.78
   0   8 -13   20.24    0.81
   0  -8  14   24.19    0.99
   0  -8  15    5.83    0.52
   0   8  15    6.11    0.42
   0  -8  16    7.48    0.46
   0  -8  16    6.90    0.47
   0   8  16    7.11    0.38
   0  -9   0   -0.20    0.45
   0  -9   1    3.44    0.54
   0  -9  -1    3.44    0.55
   0  -9   1    4.21    0.52
   0  -9   2   92.61    3.08
   0  -9   2   89.67    3.03
   0  -9   3   54.63    2.10
   0  -9   3   57.50    2.17
   0  -9   4   98.43    3.36
   0  -9   4  102.89    3.45
   0  -9   5    2.98    0.56
   0  -9   5    2.57    0.53
   0  -9  -6    4.57    0.40
   0  -9   6    3.83    0.43
   0  -9   6    4.30    0.64
   0  -9   6    4.35    0.72
   0  -9   7   30.93    1.13
   0  -9   7   30.64    1.11
   0  -9  -7   34.25    1.10
   0  -9   7   29.33    1.56
   0  -9   7   34.16    1.68
   0  -9   8    0.58    0.44
   0  -9   8    0.57    0.42
   0  -9  -8    1.07    0.41
   0  -9   8    0.75    0.64
   0  -9   8    2.03    0.60
   0  -9   9   96.60    2.90
   0  -9   9   91.24    2.88
   0  -9   9   89.02    3.54
   0  -9  10   13.65    0.75
   0  -9  10   14.86    0.78
   0  -9 -10   15.68    0.71
   0   9 -11   33.43    1.16
   0  -9  11   31.58    1.21
   0  -9  11   31.83    1.22
   0  -9 -11   32.00    1.14
   0  -9  12   61.98    2.01
   0  -9  12   59.93    2.02
   0  -9  12   64.89    2.07
   0   9 -12   66.84    1.98
   0  -9  13    0.22    0.53
   0   9 -13    0.18    0.33
   0  -9  14   64.21    2.02
   0  -9  15    0.59    0.39
   0  -9  15    0.95    0.39
   0   9  16    1.32    0.19
   0  -9  16    0.84    0.29
   0  -9  16    1.54    0.32
   0 -10   0    9.88    0.80
   0 -10   1   36.19    1.62
   0 -10  -1   39.91    1.67
   0 -10   2    2.28    0.54
   0 -10   2    2.61    0.53
   0 -10   3    5.71    0.66
   0 -10   3    6.18    0.66
   0 -10   4  131.34    4.18
   0 -10   4  127.40    4.15
   0 -10  -4  125.88    3.57
   0  10  -4  122.42    3.54
   0 -10   4  125.63    3.59
   0 -10   5  102.93    3.52
   0 -10   5  102.63    3.45
   0  10  -5   96.64    2.80
   0 -10   5   95.26    2.86
   0 -10   6    9.24    0.87
   0 -10   6    9.54    0.96
   0 -10   6    9.35    0.60
   0 -10   7   19.27    1.27
   0 -10   7   19.21    1.35
   0 -10   7   20.11    0.87
   0 -10   8   10.54    1.02
   0 -10   8   12.27    1.11
   0 -10   8   11.86    0.72
   0 -10   8   12.67    0.69
   0 -10   9   15.12    0.81
   0 -10   9   15.82    0.79
   0 -10  10   46.28    1.62
   0 -10  10   49.35    1.63
   0 -10  11    0.99    0.48
   0 -10  11    1.29    0.59
   0 -10  11    0.88    0.49
   0  10 -11    1.30    0.37
   0 -10  12   23.03    0.94
   0 -10  12   20.05    0.92
   0 -10  12   22.11    0.99
   0 -10  12   21.37    0.98
   0  10 -12   21.55    0.85
   0 -10  13    2.05    0.49
   0 -10  13    1.93    0.54
   0  10 -13    2.21    0.35
   0 -10  14   12.46    0.64
   0 -10  14   10.66    0.62
   0  10 -14   10.90    0.51
   0  10  15   18.94    0.70
   0 -10  15   19.75    0.76
   0 -11   0    0.33    0.27
   0 -11   0    0.56    0.27
   0 -11  -1   42.46    1.37
   0 -11   1   46.04    1.90
   0 -11  -1   41.18    1.38
   0 -11   1   41.06    1.39
   0 -11  -1   43.54    1.35
   0 -11  -2   41.15    1.33
   0 -11  -2   42.34    1.33
   0 -11   2   38.48    1.34
   0 -11  -2   40.58    1.30
   0 -11   2   40.67    1.81
   0 -11  -3   12.87    0.60
   0 -11   3   13.16    0.64
   0 -11   3   13.80    1.00
   0 -11   3   14.21    1.04
   0 -11  -3   13.35    0.59
   0 -11   4   37.97    1.79
   0 -11   4   40.60    1.82
   0 -11   4   38.15    1.27
   0 -11  -4   36.63    1.23
   0  11  -4   36.78    1.21
   0 -11   5   21.32    1.31
   0 -11   5   21.31    1.30
   0  11  -5   20.33    0.79
   0 -11  -5   22.15    0.82
   0 -11   5   20.94    0.89
   0 -11   6    3.98    0.72
   0 -11  -6    3.71    0.38
   0 -11   6    3.84    0.51
   0 -11   7    5.30    0.87
   0 -11   7    5.64    0.80
   0 -11   7    4.71    0.56
   0 -11   8  244.26    7.87
   0 -11   8  255.41    7.15
   0 -11   9    3.10    0.55
   0 -11   9    2.38    0.50
   0 -11  10    0.29    0.49
   0 -11  10    0.80    0.55
   0 -11  10    0.27    0.46
   0  11 -11   61.12    1.88
   0 -11  11   61.12    1.95
   0 -11  11   60.51    1.96
   0 -11  11   57.11    1.93
   0  11 -12    2.94    0.38
   0 -11  12    3.39    0.49
   0 -11  12    3.80    0.57
   0  11 -13   12.93    0.58
   0 -11  13   13.21    0.64
   0 -11  13   12.04    0.68
   0  11  14    1.05    0.24
   0  11 -14    0.77    0.26
   0  11  15    6.69    0.32
   0 -11  15    7.83    0.41
   0 -12   0   57.53    1.82
   0 -12   0   56.51    1.78
   0 -12  -1    4.77    0.40
   0 -12   1    3.54    0.41
   0 -12  -1    3.97    0.40
   0 -12   1    4.63    0.71
   0 -12  -1    3.90    0.38
   0 -12  -2   59.63    1.90
   0 -12   2   62.61    2.52
   0 -12  -2   61.80    1.92
   0 -12   2   59.47    1.94
   0 -12  -2   63.23    1.88
   0 -12  -3   18.13    0.76
   0 -12   3   17.63    0.79
   0 -12  -3   20.23    0.78
   0  12  -3   18.84    0.73
   0 -12  -3   17.91    0.74
   0 -12   3   16.46    1.20
   0 -12  -4  104.73    3.07
   0 -12   4   99.74    3.72
   0  12  -4  102.96    3.02
   0 -12  -4  107.08    3.06
   0 -12   5   12.71    1.10
   0 -12   5   11.46    1.04
   0 -12   5   14.08    0.74
   0 -12  -5   13.32    0.63
   0  12  -5   14.61    0.63
   0 -12   6    6.81    0.86
   0 -12   6    7.02    0.60
   0 -12  -6    7.16    0.47
   0 -12   7   50.14    1.71
   0 -12  -7   52.48    1.62
   0 -12  -8   -0.02    0.32
   0 -12   8   -0.32    0.52
   0 -12  -9    8.50    0.50
   0 -12   9    9.71    0.68
   0 -12  10   11.21    0.70
   0 -12  10    8.95    0.63
   0 -12  11   10.76    0.68
   0 -12  11   11.75    0.69
   0 -12  11    9.37    0.63
   0  12 -11   11.57    0.58
   0 -12  12   96.49    2.86
   0 -12  12   96.94    2.86
   0  12 -12   96.18    2.81
   0 -12  13    8.45    0.50
   0  12 -13    8.79    0.45
   0 -12  13    8.99    0.54
   0  12  13    8.60    0.43
   0  12 -14    1.79    0.24
   0  12  14    1.85    0.22
   0 -12  14    1.57    0.32
   0 -13   0    0.04    0.32
   0 -13   0    0.07    0.36
   0 -13  -1   17.16    0.74
   0 -13  -1   17.78    0.79
   0 -13   1   15.89    0.78
   0 -13  -2   28.94    1.06
   0 -13   2   26.82    1.63
   0 -13  -2   29.71    1.03
   0 -13   2   28.18    1.11
   0 -13  -2   27.97    1.07
   0 -13  -3   26.25    0.99
   0 -13   3   22.67    1.49
   0 -13  -3   26.40    0.96
   0  13  -3   26.76    0.95
   0 -13   3   25.06    1.02
   0 -13  -3   26.23    0.99
   0  13  -4   29.07    1.02
   0 -13  -4   27.85    1.02
   0 -13  -4   28.04    1.05
   0 -13  -4   29.86    1.07
   0 -13  -5   26.01    0.96
   0 -13   5   25.02    1.03
   0  13  -5   27.26    0.95
   0 -13  -5   25.92    1.00
   0 -13  -6    3.60    0.40
   0 -13   6    4.36    0.57
   0 -13  -6    4.96    0.44
   0 -13  -7    8.20    0.49
   0 -13   7    8.52    0.66
   0 -13  -8   75.59    2.26
   0 -13   8   74.20    2.36
   0 -13  -9    0.90    0.30
   0 -13   9    0.47    0.50
   0 -13  10    7.43    0.61
   0  13 -10    8.46    0.51
   0  13  11    6.14    0.40
   0 -13  11    6.99    0.55
   0 -13 -11    6.51    0.41
   0  13 -11    6.07    0.43
   0  13  12   56.46    1.80
   0 -13  12   62.76    1.88
   0 -13 -12   62.63    1.82
   0  13 -12   63.04    1.83
   0  13  13   21.40    0.76
   0  13 -13   26.30    0.80
   0 -14   0  204.39    5.76
   0 -14   0  201.50    5.80
   0 -14  -1   52.77    1.67
   0 -14  -1   52.02    1.69
   0 -14   1   48.14    1.70
   0 -14  -2    6.94    0.49
   0  14  -2    6.58    0.47
   0 -14   2    5.76    0.53
   0 -14  -2    7.09    0.50
   0 -14  -3   31.60    1.16
   0 -14  -3   32.56    1.17
   0 -14   3   31.76    1.21
   0 -14  -3   33.01    1.13
   0  14  -3   31.98    1.10
   0 -14  -4    2.52    0.41
   0 -14  -4    2.83    0.38
   0 -14  -4    3.19    0.39
   0  14  -4    3.07    0.40
   0 -14  -5    3.34    0.41
   0  14  -5    3.00    0.40
   0 -14  -5    2.57    0.38
   0 -14  -6   43.39    1.47
   0 -14  -6   45.73    1.43
   0 -14   6   42.92    1.51
   0 -14  -7   34.81    1.21
   0 -14   7   34.30    1.27
   0 -14  -7   34.56    1.16
   0 -14  -8   12.52    0.62
   0 -14   8   12.73    0.74
   0 -14  -8   13.34    0.59
   0 -14  -9    3.76    0.38
   0  14  -9    3.99    0.39
   0 -14   9    3.66    0.52
   0 -14 -10   22.87    0.85
   0  14 -10   24.74    0.85
   0 -14  10   21.61    0.92
   0  14 -11    0.72    0.28
   0 -14 -11    0.71    0.25
   0 -14 -12    3.31    0.26
   0  14 -12    3.81    0.30
   0 -14  12    4.11    0.36
   0 -15   0   -0.02    0.33
   0 -15   0   -0.07    0.34
   0 -15  -1    0.06    0.33
   0 -15   1   -0.02    0.35
   0 -15  -1   -0.02    0.32
   0  15  -1    0.50    0.36
   0 -15  -2    0.52    0.35
   0 -15  -2    0.32    0.34
   0  15  -2    0.62    0.36
   0 -15  -3    4.36    0.44
   0  15  -3    5.13    0.43
   0 -15  -3    3.98    0.42
   0 -15  -4   37.48    1.31
   0  15  -4   39.72    1.26
   0 -15  -4   36.55    1.30
   0 -15  -5    7.61    0.51
   0 -15  -5    8.56    0.48
   0 -15  -6   40.13    1.39
   0 -15  -6   43.70    1.36
   0 -15  -7   30.35    1.07
   0 -15   7   30.60    1.12
   0 -15  -7   30.41    1.02
   0 -15  -8    8.76    0.48
   0 -15  -8    7.89    0.42
   0 -15   8    7.43    0.56
   0  15  -9   35.22    1.14
   0 -15  -9   35.35    1.15
   0 -15   9   34.63    1.21
   0  15 -10   44.74    1.34
   0 -15 -10   43.29    1.34
   0 -15  10   41.82    1.39
   0  15 -11   11.16    0.46
   0 -15 -11   11.19    0.45
   0 -15  11   11.33    0.52
   0 -16   0   30.73    1.12
   0  16   0   33.73    1.11
   0 -16  -1    1.22    0.34
   0 -16  -1    0.93    0.33
   0  16  -1    1.11    0.35
   0 -16  -2   17.67    0.76
   0 -16  -2   18.26    0.79
   0  16  -2   18.94    0.74
   0 -16  -3    1.24    0.33
   0 -16  -3    1.10    0.34
   0  16  -3    1.17    0.34
   0 -16  -4   19.57    0.82
   0  16  -4   20.85    0.78
   0 -16  -4   22.31    0.84
   0 -16  -5   15.32    0.67
   0 -16  -6    9.98    0.52
   0  16  -7    0.30    0.27
   0 -16  -7    0.22    0.27
   0 -16   8    0.50    0.34
   0  16  -8    0.28    0.25
   0 -16  -8    0.39    0.25
   0 -16   9   12.69    0.56
   0  16  -9   12.60    0.51
   0 -16  -9   12.23    0.51
   0 -16  10   20.02    0.71
   0 -16 -10   20.02    0.68
   0  16 -10   20.71    0.68
   0  17   0    0.13    0.31
   0  17  -1    6.67    0.42
   0  17   1    5.84    0.43
   0 -17  -1    5.72    0.41
   0  17  -2    9.34    0.47
   0 -17  -2    8.62    0.49
   0  17  -3   55.28    1.65
   0 -17  -3   53.82    1.69
   0 -17  -4   14.69    0.63
   0 -17  -5    7.98    0.44
   0 -17  -6    1.03    0.25
   0 -17  -7    3.60    0.30
   0 -17  -8    0.98    0.22
   0 -17  -9    1.64    0.18
   0  18   0   33.66    1.07
   0  18   1   13.36    0.54
   0  18  -1   12.52    0.53
   0  18  -2   32.55    1.01
   0  18   2   31.80    1.02
   0 -18  -2   30.54    1.03
   0  18   3    2.94    0.30
   0 -18  -3    2.73    0.28
   0  18   4    2.97    0.30
   0 -18  -4    3.64    0.29
   0 -18  -5   16.55    0.60
   0 -18  -6    0.90    0.20
   0 -18  -7   36.25    1.08
   0  19   0    0.19    0.20
   0  19   1    7.75    0.35
   0  19   2   11.35    0.43
   0  19   3   20.83    0.67
   0  19   4   25.32    0.78
  -1   0  18   -0.12    0.25
   1   0 -17  119.58    3.43
  -1   0  17  119.97    3.43
   1   0 -16    0.14    0.40
  -1   0  16    0.04    0.34
   1   0 -15  203.74    5.75
  -1   0  15  202.94    5.76
   1   0 -14   -0.04    0.45
   1   0 -13  111.26    3.27
  -1   0  13  109.28    3.97
   1   0 -12    0.37    0.44
   1   0 -12   -0.31    0.70
   1   0 -11   13.20    0.65
   1   0 -11   12.89    0.63
  -1   0  11   11.98    0.93
   1   0 -11   14.46    1.06
   1   0 -10   -0.54    0.56
  -1   0  10    0.06    0.38
  -1   0  10    0.06    0.46
   1   0 -10   -0.07    0.33
  -1   0   9  127.07    4.10
   1   0  -9  132.53    4.11
  -1   0   9  128.59    4.08
  -1   0   8   -0.40    0.35
   1   0  -8   -0.51    0.43
  -1   0   7 2324.40   63.52
   1   0  -7 2343.89   63.53
  -1   0   6    0.03    0.29
   1   0  -6   -0.12    0.38
  -1   0   5   24.90    0.94
   1   0  -5   24.37    0.96
  -1   0   4   -0.05    0.21
   1   0  -4    0.02    0.27
  -1   0   4    0.02    0.23
  -1   0   4    0.44    0.19
  -1   0   3  696.45   19.14
   1   0  -3  715.84   19.21
  -1   0   3  698.63   19.19
  -1   0   3  707.66   19.15
   1   0  -2    0.27    0.25
  -1   0   2   -0.02    0.13
   1   0  -2   -0.05    0.24
   1   0  -2   -0.01    0.18
  -1   0   2    0.07    0.13
   1   0  -1  265.05    7.05
   1   0  -1  273.06    7.03
   1   0   0    0.03    0.08
   1   0   0    0.01    0.16
   1   0   0    0.08    0.11
   1   0   1  881.19   23.87
   1   0   1  877.09   23.87
   1   0   2    0.07    0.23
  -1   0  -2   -0.18    0.27
   1   0   2    0.02    0.21
   1   0   3 3504.40   93.51
   1   0   3 3478.60   93.49
  -1   0  -3 3361.54   93.54
   1   0   4    0.04    0.26
   1   0   4   -0.02    0.22
   1   0   5 1012.94   27.79
   1   0   5 1019.98   27.76
   1   0   6    0.24    0.33
   1   0   6   -0.06    0.32
   1   0   7   26.92    1.15
   1   0   7   25.22    1.09
   1   0   8    0.85    0.38
   1   0   8   -0.36    0.41
   1   0   9  116.15    3.71
   1   0   9  110.85    3.64
   1   0  10   -0.06    0.46
   1   0  10   -0.03    0.33
  -1   0 -10    0.08    0.32
   1   0  11   55.38    2.30
   1   0  11   55.00    1.73
  -1   0 -11   54.42    1.71
  -1   0 -12   -0.51    0.65
  -1   0 -12   -0.38    0.43
   1   0  12    0.08    0.64
   1   0  12   -0.08    0.39
  -1   0 -13   62.95    1.98
   1   0  13   64.71    2.01
  -1   0 -14   -0.16    0.43
   1   0  14   -0.04    0.39
   1   0  14   -0.07    0.40
  -1   0 -15   18.37    0.78
   1   0  15   17.21    0.77
   1   0  15   15.90    0.78
  -1   0 -16   -0.40    0.38
   1   0  16   -0.18    0.35
  -1   0 -17   71.01    2.10
  -1   0 -18    0.15    0.25
   1   0  18    0.11    0.24
  -1   1  18    0.37    0.25
  -1  -1  18    0.24    0.24
   1   1 -17   83.31    2.44
   1  -1 -17   87.66    2.45
  -1  -1  17   84.42    2.45
  -1   1  17   86.27    2.45
  -1   1  16   14.50    0.66
  -1  -1  16   13.62    0.66
   1  -1 -16   13.38    0.68
   1   1 -16   14.28    0.69
  -1  -1  15   61.79    1.97
  -1   1  15   64.23    1.98
   1  -1 -15   62.77    1.98
   1   1 -15   62.54    1.97
   1  -1 -14    4.81    0.54
   1   1 -14    3.88    0.52
   1  -1 -13   63.51    1.96
   1  -1 -13   65.25    2.01
   1   1 -13   62.89    2.00
  -1   1  13   56.87    2.58
  -1  -1  13   63.16    2.67
   1  -1 -12  118.14    3.43
   1   1 -12  118.91    3.43
   1  -1 -12  118.09    3.40
   1  -1 -12  117.64    4.07
  -1   1  12  104.25    3.94
   1   1 -12  120.78    4.09
   1  -1 -11  657.61   17.63
   1   1 -11  647.71   17.62
   1  -1 -11  621.88   17.60
   1  -1 -11  680.77   18.31
   1   1 -11  663.80   18.28
  -1   1  11  626.01   18.22
   1  -1 -10   29.75    0.99
   1   1 -10   29.43    1.42
  -1   1  10   28.81    1.40
   1  -1 -10   29.87    1.44
  -1  -1  10   25.18    1.37
  -1   1  10   27.22    1.38
   1  -1 -10   29.16    1.00
   1   1 -10   28.08    0.99
  -1  -1   9   14.82    0.91
  -1   1   9   14.21    0.89
  -1  -1   9   14.69    0.88
  -1   1   9   14.56    0.91
   1   1  -9   15.60    0.95
   1  -1  -9   15.54    0.96
  -1  -1   8   25.96    1.20
  -1   1   8   25.86    1.19
  -1  -1   8   26.99    1.17
  -1   1   8   27.57    1.22
   1   1  -8   28.09    1.23
   1  -1  -8   27.70    1.27
  -1   1   7   83.89    2.64
  -1  -1   7   80.47    2.63
   1  -1  -7   79.94    2.65
   1   1  -7   81.24    2.64
  -1  -1   6   87.01    2.79
  -1   1   6   92.16    2.80
   1  -1  -6   90.15    2.81
   1   1  -6   92.66    2.82
   1   1  -5    4.93    0.43
   1  -1  -5    4.73    0.41
  -1  -1   5    5.34    0.40
  -1  -1   5    5.53    0.40
  -1   1   5    5.19    0.39
  -1  -1   5    5.08    0.37
   1  -1  -4  425.24   11.74
  -1  -1   4  426.18   11.70
   1   1  -4  419.58   11.73
  -1  -1   4  426.40   11.72
  -1   1   4  428.30   11.72
  -1   1   4  423.24   11.63
  -1  -1   4  429.18   11.70
   1   1  -3  358.51    9.74
   1  -1  -3  364.17    9.75
  -1  -1   3  352.46    9.71
  -1  -1   3  348.44    9.72
  -1   1   3  354.75    9.72
  -1   1   3  354.04    9.65
  -1  -1   3  344.49    9.71
  -1  -1   2    6.83    0.33
   1  -1  -2    7.12    0.39
   1   1  -2    7.51    0.38
   1  -1  -2    7.76    0.41
   1   1  -2    6.66    0.39
  -1  -1   2    6.64    0.32
   1   1  -2    6.59    0.36
  -1   1   2    6.66    0.26
   1  -1  -1  837.20   23.09
   1   1  -1  839.11   23.10
  -1  -1   1  856.51   23.07
   1  -1  -1  862.44   23.08
   1   1  -1  850.75   23.07
  -1  -1   0   58.46    1.63
   1   1   0   58.01    1.65
   1   1   0   53.85    1.65
   1  -1   0   56.20    1.65
   1  -1   0   56.22    1.65
   1   1   1   79.69    2.31
   1   1   1   82.24    2.32
   1  -1   1   81.26    2.29
   1   1   1   82.88    2.31
   1  -1   1   79.62    2.31
   1  -1   1   81.21    2.34
   1  -1   2    9.06    0.44
   1   1   2   10.66    0.45
  -1  -1  -2    9.80    0.48
   1   1   2    8.96    0.43
  -1   1  -2    9.25    0.47
   1  -1   2    9.69    0.40
   1  -1   3 1464.06   39.43
   1   1   3 1450.48   39.42
   1   1   3 1488.22   39.43
  -1  -1  -3 1429.64   39.45
   1  -1   3 1442.12   39.38
  -1   1  -3 1432.58   39.45
   1  -1   4    1.59    0.30
   1   1   4    1.52    0.30
   1   1   4    1.69    0.27
   1  -1   4    1.39    0.26
   1  -1   5   86.00    2.64
   1   1   5   87.60    2.64
   1  -1   5   85.91    2.59
   1   1   5   86.06    2.64
   1   1   6   43.32    1.55
   1  -1   6   44.38    1.57
   1  -1   6   43.19    1.51
   1   1   6   46.24    1.57
   1  -1   7  376.76   10.69
   1   1   7  375.96   10.68
   1   1   7  385.23   10.67
   1  -1   7  374.92   10.61
   1   1   8   82.30    2.84
   1  -1   8   87.99    2.88
   1   1   8   88.83    2.86
   1   1   9   29.39    1.35
   1   1   9   31.04    1.40
   1  -1   9   30.43    1.40
  -1  -1  -9   30.18    1.01
  -1   1  -9   30.92    1.01
   1   1  10    5.47    0.63
   1  -1  10    5.27    0.42
   1   1  10    3.96    0.64
   1   1  10    4.95    0.42
   1  -1  10    3.82    0.65
  -1   1 -10    5.47    0.42
  -1  -1 -10    4.74    0.42
  -1   1 -11   63.29    2.38
  -1  -1 -11   60.50    2.39
   1   1  11   57.08    2.33
   1  -1  11   59.36    2.42
   1   1  11   61.37    1.87
   1   1  11   57.01    2.40
   1  -1  11   58.75    1.86
  -1   1 -11   60.31    1.84
  -1  -1 -11   58.93    1.84
  -1   1 -12    6.65    0.89
  -1  -1 -12    8.01    0.91
  -1   1 -12    7.22    0.54
  -1  -1 -12    7.10    0.53
   1  -1  12    6.33    0.52
   1   1  12    6.19    0.90
   1  -1  12    6.95    0.93
   1   1  12    6.68    0.54
  -1  -1 -13   41.25    1.38
  -1   1 -13   41.54    1.38
   1   1  13   41.27    1.40
   1   1  13   35.79    1.95
   1  -1  13   39.97    1.40
   1  -1  13   34.95    1.96
  -1  -1 -14   -0.18    0.42
  -1   1 -14    0.27    0.43
   1   1  14    0.46    0.41
   1  -1  14    0.40    0.41
   1   1  14    0.44    0.41
  -1   1 -15    0.46    0.40
  -1  -1 -15    0.72    0.41
   1   1  15    0.82    0.40
   1  -1  15    0.80    0.40
   1   1  15    0.59    0.38
  -1   1 -16   15.54    0.69
  -1  -1 -16   15.44    0.69
   1  -1  16   14.97    0.69
   1   1  16   15.24    0.68
   1   1  16   13.46    0.69
  -1   1 -17    0.66    0.32
  -1  -1 -17    0.49    0.32
   1   1  17    0.48    0.29
   1  -1  18    4.63    0.32
   1   1  18    5.04    0.32
  -1  -1 -18    5.02    0.33
  -1   2  18   10.30    0.45
  -1   2  17   12.84    0.61
   1   2 -17   14.21    0.62
   1  -2 -17   14.65    0.62
  -1   2  17   15.02    0.62
  -1  -2  17   14.64    0.61
   1  -2 -16   15.98    0.70
   1   2 -16   15.07    0.70
  -1   2  16   14.65    0.67
  -1  -2  16   13.67    0.67
   1   2 -15   60.05    1.86
   1  -2 -15   59.43    1.86
  -1  -2  15   57.32    1.86
  -1   2  15   58.05    1.85
   1   2 -14   14.32    0.75
   1  -2 -14   17.28    0.78
  -1  -2  14   15.57    0.75
  -1   2  14   15.18    0.74
  -1   2  13   29.02    1.66
   1  -2 -13   33.58    1.16
   1   2 -13   30.76    1.17
   1  -2 -13   34.02    1.20
  -1   2  13   33.28    1.78
  -1  -2  13   32.01    1.77
   1  -2 -12   22.35    0.91
   1   2 -12   22.36    0.90
   1   2 -12   21.66    1.37
   1  -2 -12   22.05    1.42
  -1   2  12   21.11    1.31
   1  -2 -12   22.45    0.88
   1   2 -11   21.86    0.85
   1  -2 -11   21.73    0.86
   1   2 -11   21.37    1.30
  -1   2  11   20.32    1.26
   1  -2 -11   23.32    1.35
   1  -2 -11   21.19    0.85
  -1   2  10   86.73    2.96
   1  -2 -10   83.70    2.96
   1   2 -10   87.62    2.96
   1  -2 -10   80.37    2.43
   1   2 -10   84.19    2.44
   1  -2 -10   82.63    2.45
  -1   2  10   80.78    2.93
  -1  -2  10   82.90    2.97
  -1   2   9    9.19    0.71
  -1  -2   9    9.16    0.75
  -1   2   9    7.86    0.70
   1   2  -9    8.49    0.74
   1  -2  -9    9.03    0.78
  -1   2   8  353.18   10.09
  -1  -2   8  338.86   10.08
  -1   2   8  356.15   10.10
   1   2  -8  360.10   10.08
   1  -2  -8  358.33   10.10
  -1  -2   7  268.59    7.99
  -1   2   7  280.53    8.00
  -1  -2   7  279.67    7.98
  -1   2   7  289.04    8.03
   1   2  -7  277.46    7.99
   1  -2  -7  281.43    8.01
  -1  -2   6   33.39    1.25
  -1   2   6   32.94    1.24
   1   2  -6   33.21    1.26
   1  -2  -6   33.19    1.29
  -1  -2   6   30.39    1.22
  -1   2   5    1.64    0.30
  -1  -2   5    1.81    0.31
   1   2  -5    1.80    0.35
   1  -2  -5    2.03    0.35
  -1  -2   5    1.74    0.30
  -1  -2   4    7.33    0.42
  -1   2   4    7.59    0.42
  -1  -2   4    7.15    0.42
   1   2  -4    7.40    0.46
   1  -2  -4    7.32    0.47
  -1  -2   4    7.60    0.44
   1   2  -3 3519.37   99.94
  -1  -2   3 3525.17   99.91
  -1   2   3 3713.86   99.90
  -1  -2   3 3905.56   99.91
   1  -2  -3 3788.68   99.93
  -1  -2   3 3563.39   99.93
   1   2  -3 3801.59   99.92
   1   2  -2  237.75    6.70
  -1   2   2  239.04    6.56
  -1  -2   2  245.97    6.68
  -1  -2   2  252.76    6.70
  -1  -2   1  421.81   11.30
   1   2  -1  398.23   11.29
   1  -2  -1  415.53   11.29
  -1  -2   1  410.17   11.32
   1  -2  -1  402.65   11.25
   1  -2  -1  414.41   11.20
   1   2  -1  424.63   11.27
   1  -2  -1  416.44   11.28
   1  -2   0  390.52   10.87
   1  -2   0  382.87   10.81
   1   2   0  394.81   10.82
   1   2   0  385.44   10.83
  -1  -2   0  412.25   10.84
   1  -2   0  404.76   10.77
   1  -2   1  263.41    7.45
   1   2   1  268.62    7.38
   1  -2   1  275.31    7.38
   1   2   1  266.09    7.41
   1   2   1  266.55    7.40
   1   2   2  453.02   12.21
   1  -2   2  458.15   12.22
   1  -2   2  475.35   12.23
   1  -2   2  432.39   12.15
   1   2   2  448.83   12.22
  -1   2  -2  433.73   12.23
   1   2   2  442.56   12.24
  -1  -2  -2  434.77   12.23
   1  -2   3   48.91    1.57
   1   2   3   52.01    1.57
   1  -2   3   52.62    1.61
   1   2   3   51.17    1.60
   1  -2   3   49.30    1.51
   1  -2   4  270.61    7.45
   1   2   4  272.24    7.44
   1  -2   4  261.01    7.37
   1   2   4  261.26    7.46
   1  -2   5   16.72    0.75
   1   2   5   17.41    0.75
   1   2   5   15.01    0.74
   1  -2   5   15.27    0.67
   1   2   6   11.87    0.71
   1  -2   6   13.64    0.74
   1   2   6   14.30    0.76
   1  -2   7    1.07    0.41
   1   2   7    2.10    0.44
   1   2   7    0.68    0.41
   1   2   8   22.37    1.09
   1  -2   8   22.01    1.10
   1   2   8   21.38    1.08
  -1  -2  -9  144.44    4.05
  -1   2  -9  143.98    4.05
   1  -2   9  143.93    4.55
   1   2   9  141.99    4.52
   1   2   9  141.78    4.52
  -1   2 -10   39.11    1.26
  -1  -2 -10   38.68    1.27
   1   2  10   38.50    1.27
   1   2  10   38.73    1.74
   1  -2  10   40.30    1.78
   1  -2  10   38.41    1.28
   1   2  10   42.33    1.75
  -1  -2 -11    7.20    0.50
  -1   2 -11    6.87    0.49
   1  -2  11    7.46    0.52
   1  -2  11    6.53    0.83
   1   2  11    7.11    0.51
   1   2  11    6.02    0.82
  -1  -2 -11    7.23    0.82
  -1   2 -11    6.37    0.81
   1   2  11    7.31    0.79
  -1  -2 -12    2.33    0.46
  -1   2 -12    2.12    0.44
   1  -2  12    2.11    0.45
   1  -2  12    2.31    0.77
   1   2  12    1.57    0.72
   1   2  12    2.44    0.43
  -1   2 -12    2.63    0.74
  -1  -2 -12    1.49    0.71
   1   2  12    1.40    0.60
  -1   2 -13   77.53    2.34
  -1  -2 -13   77.01    2.34
   1  -2  13   75.97    2.37
   1  -2  13   74.27    3.09
   1   2  13   75.97    2.36
   1   2  13   76.31    3.08
  -1   2 -14   32.23    1.14
  -1  -2 -14   32.22    1.15
   1   2  14   31.06    1.16
   1  -2  14   31.39    1.17
   1   2  14   29.66    1.19
  -1   2 -15    0.81    0.42
  -1  -2 -15    0.74    0.43
   1   2  15    0.50    0.40
   1   2  15    0.82    0.38
   1  -2  15    0.48    0.39
  -1  -2 -16   34.84    1.15
  -1   2 -16   34.27    1.15
   1  -2  16   32.71    1.16
   1   2  16   32.92    1.15
   1   2  16   32.74    1.17
  -1   2 -17   24.12    0.83
  -1  -2 -17   25.00    0.84
   1   2  17   22.12    0.84
   1   2  17   22.49    0.83
  -1   2 -18   10.27    0.41
   1  -2  18    9.34    0.42
   1   2  18    9.33    0.40
  -1   3  18   11.79    0.48
  -1   3  17   19.16    0.75
   1  -3 -17   19.22    0.74
   1   3 -17   18.83    0.74
  -1  -3  17   20.27    0.74
  -1   3  17   20.70    0.74
   1   3 -16    2.57    0.41
   1  -3 -16    2.10    0.40
  -1   3  16    2.32    0.37
  -1  -3  16    2.39    0.38
   1  -3 -15   24.27    0.92
   1   3 -15   21.84    0.90
  -1   3  15   22.69    0.90
  -1  -3  15   21.98    0.91
   1  -3 -14   11.15    0.65
   1   3 -14   10.84    0.63
  -1   3  14   10.87    0.62
  -1  -3  14   10.89    0.64
  -1   3  13   34.76    1.84
   1  -3 -13   37.56    1.28
   1   3 -13   38.39    1.30
   1  -3 -13   38.21    1.32
  -1   3  13   34.80    1.87
   1  -3 -12   44.40    2.02
  -1   3  12   37.76    1.92
   1  -3 -12   42.89    1.40
   1   3 -12   42.57    1.41
   1  -3 -12   42.00    1.42
  -1  -3  12   39.42    1.98
   1   3 -11  132.11    3.83
   1  -3 -11  133.79    3.84
   1   3 -11  131.02    4.39
   1  -3 -11  137.75    4.48
   1  -3 -11  138.48    3.84
  -1   3  10    4.47    0.68
   1   3 -10    3.76    0.65
   1  -3 -10    4.65    0.72
   1  -3 -10    3.87    0.41
   1   3 -10    3.61    0.39
   1  -3 -10    3.28    0.41
  -1  -3  10    3.32    0.64
  -1   3  10    4.53    0.66
   1  -3  -9   82.18    2.39
   1   3  -9   79.67    2.37
  -1   3   9   80.83    2.81
  -1  -3   9   84.05    2.87
  -1   3   9   88.04    2.89
   1   3  -9   77.48    2.79
   1  -3  -9   85.70    2.87
  -1   3   8    3.82    0.52
  -1  -3   8    3.31    0.51
  -1   3   8    3.94    0.53
   1  -3  -8    3.43    0.56
   1   3  -8    3.58    0.55
  -1  -3   7  510.23   14.88
  -1   3   7  540.22   14.88
  -1   3   7  539.43   14.94
   1  -3  -7  546.00   14.91
   1   3  -7  543.75   14.88
  -1  -3   7  524.41   14.89
  -1  -3   6    5.68    0.54
  -1   3   6    6.15    0.51
  -1   3   6    5.03    0.55
   1   3  -6    5.60    0.55
   1  -3  -6    4.95    0.57
  -1  -3   6    4.75    0.51
  -1  -3   5  194.13    5.63
  -1  -3   5  195.79    5.61
  -1   3   5  206.43    5.62
   1   3  -5  195.04    5.62
   1  -3  -5  197.70    5.64
  -1  -3   5  189.22    5.64
  -1  -3   4  337.07    9.56
  -1  -3   4  344.54    9.54
  -1   3   4  350.38    9.54
  -1  -3   4  333.43    9.59
   1   3  -4  343.19    9.55
   1  -3  -4  355.05    9.57
   1   3  -3  140.71    4.30
  -1  -3   3  144.31    4.27
  -1   3   3  156.76    4.24
  -1  -3   3  150.77    4.23
   1  -3  -3  153.64    4.27
   1   3  -3  156.05    4.26
  -1  -3   3  144.32    4.30
  -1  -3   2  340.57    9.34
   1   3  -2  329.87    9.37
  -1  -3   2  345.01    9.38
  -1  -3   1  367.71   10.18
   1  -3  -1  369.33   10.25
   1  -3  -1  386.67   10.15
   1   3  -1  372.57   10.15
   1  -3  -1  365.06   10.16
  -1  -3   1  368.28   10.24
   1  -3  -1  363.25   10.11
   1   3  -1  379.03   10.13
   1  -3  -1  366.13   10.14
   1   3   0    2.27    0.26
  -1  -3   0    2.24    0.19
   1  -3   0    2.21    0.37
   1  -3   0    1.90    0.24
   1   3   0    2.14    0.25
   1  -3   0    2.19    0.23
   1  -3   0    1.89    0.20
  -1  -3   0    2.10    0.27
   1  -3   1 1621.70   43.61
   1  -3   1 1582.42   43.52
   1   3   1 1608.51   43.51
  -1  -3  -1 1561.27   43.50
  -1   3  -1 1599.93   43.50
  -1  -3  -1 1592.23   43.59
   1  -3   1 1677.16   43.53
   1   3   1 1606.82   43.54
   1  -3   2   70.49    2.16
   1   3   2   71.36    2.03
   1  -3   2   68.25    2.03
  -1  -3  -2   67.81    2.05
   1   3   2   69.31    2.05
   1  -3   2   69.79    2.07
   1   3   2   67.69    2.07
  -1   3  -2   67.21    2.04
   1   3   3  854.35   23.29
   1  -3   3  856.25   23.30
   1   3   3  863.41   23.34
   1  -3   3  857.42   23.34
   1   3   3  841.22   23.30
   1  -3   4   16.72    0.72
   1   3   4   17.75    0.73
   1   3   4   17.52    0.75
   1  -3   4   16.75    0.76
   1   3   5   55.56    1.84
   1  -3   5   54.54    1.84
   1   3   5   58.57    1.88
   1  -3   6   39.56    1.44
   1   3   6   37.80    1.41
   1   3   6   37.59    1.44
   1   3   7   67.68    2.29
   1  -3   7   65.50    2.29
   1   3   7   69.71    2.34
   1  -3   8    3.97    0.55
   1   3   8    4.84    0.56
   1   3   8    4.83    0.56
  -1  -3  -9  136.63    3.91
  -1   3  -9  138.13    3.91
   1  -3   9  142.20    4.45
   1   3   9  141.44    4.41
   1   3   9  142.21    4.42
   1  -3  10   18.37    0.75
  -1   3 -10   17.65    0.71
  -1  -3 -10   18.48    0.73
   1  -3  10   17.16    0.75
   1   3  10   18.31    0.73
   1   3  10   18.92    1.15
   1  -3  10   17.85    1.17
   1   3  10   16.76    1.09
   1  -3  11   11.73    0.67
   1  -3  11   11.19    0.62
  -1  -3 -11   13.70    1.03
   1   3  11    9.97    0.93
  -1   3 -11   12.01    0.98
   1   3  11   11.09    0.61
   1  -3  11   10.20    1.00
   1  -3  11   12.41    0.63
   1   3  11   11.29    1.01
  -1  -3 -11   11.76    0.61
  -1   3 -11   10.92    0.59
   1   3  12    2.44    0.72
  -1  -3 -12    2.71    0.77
  -1   3 -12    3.39    0.46
  -1  -3 -12    2.98    0.46
   1  -3  12    2.65    0.48
   1   3  12    2.81    0.78
   1   3  12    3.42    0.47
   1  -3  12    2.11    0.80
  -1  -3 -13   96.30    2.81
  -1   3 -13   94.75    2.80
   1   3  13   96.46    2.83
   1  -3  13   88.17    2.83
  -1  -3 -14    4.76    0.50
  -1   3 -14    4.59    0.49
   1  -3  14    4.25    0.51
   1   3  14    4.57    0.48
   1   3  14    3.67    0.49
  -1  -3 -15    0.37    0.40
  -1   3 -15    0.55    0.39
   1  -3  15    0.04    0.39
   1   3  15   -0.02    0.38
   1   3  15    0.59    0.41
  -1  -3 -16    8.25    0.51
  -1   3 -16    8.44    0.51
   1   3  16    8.12    0.52
  -1   3 -17    8.55    0.45
  -1  -3 -17    8.65    0.45
   1   3  17    7.96    0.46
   1  -3  18    5.80    0.32
   1   3  18    5.61    0.31
  -1   4  18    4.18    0.28
  -1   4  17   26.25    0.86
  -1   4  17   23.91    0.88
   1  -4 -16   12.27    0.61
  -1   4  16   13.03    0.59
  -1   4  16   12.06    0.62
  -1   4  15   88.83    2.68
   1   4 -15   90.22    2.69
   1  -4 -15   92.80    2.69
   1  -4 -14   10.90    0.62
  -1   4  14   12.20    0.65
   1   4 -14   12.44    0.65
   1  -4 -14   12.44    0.67
   1  -4 -13  129.95    3.70
   1   4 -13  128.55    3.68
   1  -4 -13  122.52    3.66
   1  -4 -12    1.14    0.41
  -1   4  12    0.74    0.54
   1  -4 -11   40.19    1.86
  -1   4  11   35.86    1.81
  -1  -4  11   38.66    1.29
   1   4 -10    3.22    0.37
   1  -4 -10    2.41    0.63
  -1   4  10    1.94    0.57
  -1  -4  10    3.82    0.39
   1  -4 -10    3.39    0.42
  -1   4   9   69.60    2.49
   1  -4  -9   68.95    2.52
  -1   4   9   69.14    2.53
  -1   4   8    8.02    0.65
  -1  -4   8    8.52    0.72
  -1   4   8    6.74    0.64
   1  -4  -8    7.32    0.70
  -1  -4   8    8.66    0.68
   1  -4  -7    3.18    0.56
  -1  -4   7    2.57    0.48
  -1   4   7    2.63    0.53
  -1  -4   6   60.81    2.07
  -1   4   6   64.50    2.05
  -1   4   6   59.55    2.10
   1  -4  -6   66.15    2.11
  -1  -4   6   57.30    2.09
  -1  -4   5   13.28    0.73
  -1   4   5   13.94    0.69
  -1  -4   5   12.90    0.70
  -1   4   5   15.31    0.76
   1  -4  -5   15.13    0.77
  -1  -4   5   14.47    0.75
   1   4  -4   17.16    0.81
  -1  -4   4   17.98    0.78
  -1  -4   4   18.10    0.73
  -1   4   4   18.51    0.72
   1  -4  -4   19.48    0.79
  -1  -4   4   16.93    0.81
  -1  -4   3   86.01    2.59
   1   4  -3   84.17    2.61
  -1  -4   3   83.79    2.62
  -1  -4   3   89.98    2.65
  -1  -4   2  106.13    3.04
  -1  -4   2  109.08    3.11
   1  -4  -1  388.04   10.88
  -1  -4   1  390.20   10.79
  -1  -4   1  397.85   10.75
  -1  -4   1  377.09   10.87
   1  -4  -1  400.82   10.80
  -1  -4   0   39.52    1.21
   1  -4   0   37.20    1.31
   1  -4   0   35.27    1.22
  -1  -4   0   37.26    1.27
   1  -4   0   39.18    1.19
   1   4   0   37.69    1.20
   1  -4   1  102.87    3.14
  -1  -4  -1  102.87    3.13
   1  -4   1  107.48    3.05
   1   4   1  106.85    3.06
   1  -4   2   14.94    0.75
   1   4   2   14.49    0.63
   1  -4   2   16.78    0.67
   1   4   2   15.31    0.65
   1  -4   3   12.70    0.73
   1  -4   3   12.65    0.57
   1   4   3   12.92    0.57
   1  -4   3   13.02    0.62
   1   4   3   12.47    0.61
   1  -4   4  150.86    4.40
   1   4   4  151.43    4.39
   1   4   4  154.93    4.46
   1  -4   4  154.11    4.49
   1   4   5   43.44    1.50
   1  -4   5   42.39    1.52
   1   4   5   45.20    1.57
   1  -4   5   43.73    1.61
   1  -4   6   11.08    0.71
   1   4   6   11.52    0.69
   1   4   6   10.91    0.73
   1   4   7  292.38    8.35
   1  -4   7  292.14    8.38
   1   4   7  288.20    8.41
   1   4   8   38.17    1.55
   1  -4   8   36.68    1.57
   1   4   8   37.34    1.58
   1   4   9   50.62    2.01
   1   4   9   51.69    2.03
   1  -4  10    4.92    0.45
   1   4  10    3.99    0.65
  -1  -4 -10    4.65    0.70
   1   4  10    4.26    0.64
   1  -4  11    5.69    0.57
   1  -4  11    5.17    0.50
   1   4  11    4.49    0.70
  -1  -4 -11    4.31    0.75
   1  -4  12    0.72    0.50
  -1  -4 -12    1.06    0.44
   1   4  12    0.99    0.42
   1   4  12    0.42    0.59
   1   4  13   70.84    2.28
   1  -4  13   69.14    2.25
  -1   4 -13   74.23    2.20
  -1  -4 -13   72.64    2.20
   1   4  13   70.92    2.22
  -1  -4 -14    0.52    0.42
  -1   4 -14    0.71    0.40
   1   4  14    0.33    0.39
   1   4  14    0.24    0.40
  -1  -4 -15    2.89    0.42
  -1   4 -15    2.20    0.41
   1   4  15    2.18    0.40
   1   4  15    2.39    0.44
  -1  -4 -16    2.60    0.37
   1   4  16    2.33    0.38
   1   4  17   20.11    0.75
   1   4  18    0.33    0.18
  -1   5  17   22.60    0.81
  -1   5  16   13.26    0.63
   1  -5 -15   40.85    1.31
   1  -5 -14    0.83    0.38
  -1  -5  14    1.35    0.50
   1  -5 -13   27.29    1.02
  -1  -5  13   28.09    1.06
  -1   5  12  108.14    3.89
  -1  -5  12  109.62    3.22
   1  -5 -12  109.35    3.21
  -1   5  11   77.96    2.94
   1   5 -11   75.58    2.30
  -1  -5  11   76.01    2.31
   1  -5 -11   76.10    2.30
   1   5 -10    5.99    0.45
  -1   5  10    6.83    0.77
   1   5 -10    5.72    0.44
  -1  -5  10    6.55    0.48
   1  -5 -10    6.38    0.48
  -1  -5   9    1.31    0.32
   1   5  -9    1.23    0.32
   1   5  -9    2.03    0.33
   1   5  -9    1.60    0.29
   1  -5  -9    1.47    0.35
  -1   5   9    2.26    0.53
  -1   5   8   30.19    1.38
  -1  -5   8   30.05    1.37
  -1   5   7  242.22    6.98
  -1  -5   7  231.67    6.97
  -1  -5   6   99.21    3.16
  -1   5   6   96.68    3.12
  -1   5   5   43.12    1.56
  -1  -5   5   42.08    1.64
  -1  -5   5   44.59    1.63
  -1  -5   5   43.23    1.59
  -1   5   4  292.90    8.05
  -1  -5   4  288.25    8.14
  -1  -5   4  290.20    8.16
  -1  -5   4  281.96    8.10
   1   5  -4  274.72    8.09
  -1   5   3  208.95    5.95
  -1  -5   3  214.93    6.06
  -1  -5   3  215.66    6.08
  -1  -5   3  208.17    6.00
   1   5  -3  206.92    6.03
  -1  -5   2   62.58    2.00
   1   5  -2   60.16    1.95
  -1  -5   2   58.93    1.89
   1  -5  -1  375.45   10.27
  -1  -5   1  373.03   10.31
  -1  -5   1  366.46   10.23
   1  -5  -1  364.30   10.33
   1  -5   0    6.75    0.38
   1  -5   0    6.17    0.41
  -1  -5   0    6.33    0.46
   1  -5   0    6.62    0.51
  -1  -5   0    6.49    0.38
   1  -5   1  227.20    6.22
  -1  -5  -1  221.11    6.29
   1   5   1  220.31    6.17
   1  -5   1  220.81    6.19
   1  -5   1  219.29    6.30
  -1  -5  -1  213.70    6.12
   1   5   2    7.18    0.45
   1   5   2    7.49    0.44
   1  -5   2    7.81    0.47
   1  -5   2    6.83    0.56
   1   5   3  179.76    5.32
   1  -5   3  184.90    5.40
   1   5   3  193.69    5.37
   1  -5   3  190.47    5.50
   1  -5   4   14.18    0.77
   1   5   4   14.77    0.74
   1  -5   4   15.72    0.93
   1   5   5   62.74    2.12
   1  -5   5   63.06    2.16
   1  -5   6    3.58    0.53
   1   5   6    2.09    0.43
   1   5   7    7.38    0.65
   1   5   8  128.43    4.11
   1  -5   9  114.73    3.33
   1   5   9  116.97    3.85
   1  -5  10   16.28    0.76
   1   5  10   20.10    1.22
   1  -5  11   42.17    1.49
   1  -5  11   44.89    1.48
   1   5  11   44.17    2.02
   1  -5  12   33.50    1.27
   1   5  12   33.10    1.75
   1   5  13   92.43    2.76
   1  -5  13   87.39    2.75
   1   5  14    2.28    0.46
   1  -5  14    3.78    0.56
   1   5  15  109.12    3.20
   1  -5  15  106.75    3.17
   1   5  16    3.16    0.38
   1   5  17   15.93    0.62
  -1   6  17    1.64    0.27
  -1  -6  17    1.52    0.33
  -1   6  16   12.39    0.58
  -1  -6  15    6.84    0.55
   1  -6 -15    7.26    0.46
  -1  -6  14   31.40    1.15
  -1  -6  14   33.19    1.20
   1  -6 -14   31.23    1.10
  -1  -6  13    0.08    0.42
   1  -6 -13    0.46    0.39
  -1  -6  12   12.42    0.67
   1  -6 -12   11.56    0.64
   1   6 -12   13.20    0.65
  -1   6  11  296.06    8.86
   1   6 -11  292.50    8.15
  -1  -6  11  286.75    8.14
   1  -6 -11  296.04    8.13
  -1  -6  10   15.86    0.70
   1   6 -10   13.40    0.66
  -1  -6  10   13.63    1.06
  -1   6  10   14.91    1.10
   1   6 -10   16.07    0.68
   1   6 -10   14.31    0.65
   1  -6 -10   14.47    0.69
   1   6  -9   21.03    0.80
  -1  -6   9   20.08    1.22
  -1   6   9   19.46    1.18
  -1  -6   9   21.48    1.22
  -1  -6   9   21.62    0.82
   1   6  -9   21.82    0.79
   1  -6  -9   21.44    0.83
  -1   6   8  106.96    3.60
  -1  -6   8  104.89    3.61
  -1   6   7    7.24    0.64
  -1  -6   7    7.42    0.66
  -1  -6   7    7.74    0.71
  -1  -6   6   48.99    1.90
  -1  -6   6   48.74    1.85
  -1   6   6   48.52    1.81
  -1   6   5  169.17    5.02
  -1  -6   5  163.62    5.11
  -1  -6   5  171.31    5.15
  -1  -6   5  175.16    5.08
  -1  -6   4   28.75    1.23
  -1  -6   4   29.82    1.28
   1   6  -4   26.84    1.18
  -1  -6   4   30.46    1.20
  -1  -6   3   93.51    2.96
  -1  -6   3   92.75    2.92
  -1  -6   3   94.24    2.85
   1   6  -3   87.86    2.87
  -1  -6   2   78.81    2.58
   1   6  -2   78.16    2.51
  -1  -6   2   80.60    2.47
   1  -6  -1  133.29    3.88
  -1  -6   1  132.47    3.93
  -1  -6   1  128.42    3.82
   1  -6   0  122.41    3.44
  -1  -6   0  112.77    3.47
   1  -6   0  112.69    3.35
  -1  -6   0  113.78    3.33
   1  -6   0  109.41    3.48
   1  -6   1  583.02   15.78
  -1  -6  -1  560.20   15.84
   1  -6   1  574.28   15.73
   1  -6   1  562.21   15.84
   1  -6   2    9.23    0.58
   1   6   2    8.80    0.53
   1  -6   2    9.00    0.60
   1  -6   2    9.00    0.71
   1  -6   3   65.61    2.23
   1  -6   3   72.46    2.29
   1   6   3   68.07    2.19
   1  -6   3   67.13    2.35
   1  -6   4  123.14    3.72
   1   6   4  116.04    3.65
   1  -6   4  123.85    3.86
   1  -6   5  562.11   15.47
   1   6   5  543.23   15.40
   1  -6   5  554.93   15.62
   1  -6   6  210.50    6.40
   1   6   6  218.16    6.36
   1  -6   6  216.56    6.56
   1   6   7  118.96    3.81
   1  -6   8   45.61    1.46
   1   6   8   49.48    1.92
   1  -6   9    0.75    0.37
   1  -6   9    1.30    0.39
   1   6   9    1.94    0.53
   1  -6  10   21.41    0.87
   1   6  10   19.60    1.25
   1  -6  11  207.66    5.85
   1  -6  11  204.01    5.83
   1   6  11  202.82    6.53
   1  -6  12   10.87    0.67
   1   6  12   10.57    0.66
   1  -6  12   11.15    0.74
   1   6  13    3.39    0.47
   1  -6  13    4.13    0.61
   1   6  14    6.43    0.54
   1  -6  14    7.32    0.64
   1  -6  15   25.27    1.01
   1   6  15   27.22    1.00
   1   6  16    0.64    0.31
   1  -6  16    0.56    0.37
   1   6  17   68.21    1.99
  -1   7  17   14.66    0.53
  -1  -7  17   13.58    0.58
  -1   7  16    0.35    0.27
  -1  -7  16    0.15    0.35
  -1   7  15    2.09    0.36
   1  -7 -15    2.59    0.35
  -1  -7  15    2.76    0.48
   1  -7 -14   13.94    0.63
  -1  -7  14   13.91    0.75
  -1  -7  14   13.55    0.70
   1   7 -13    1.51    0.40
   1  -7 -13    2.19    0.42
  -1  -7  13    1.82    0.47
   1   7 -12   11.45    0.61
  -1  -7  12   10.38    0.66
   1  -7 -12    9.79    0.59
   1   7 -11    7.76    0.54
  -1   7  11    6.67    0.85
   1   7 -11    8.17    0.54
  -1  -7  11    7.71    0.58
   1  -7 -11    8.40    0.56
  -1  -7  10   72.73    2.19
   1   7 -10   70.32    2.16
  -1  -7  10   67.89    2.79
  -1   7  10   72.21    2.76
   1   7 -10   74.11    2.18
   1   7 -10   69.14    2.15
   1  -7 -10   70.58    2.17
   1   7  -9   21.31    0.83
  -1  -7   9   22.21    0.86
  -1  -7   9   21.47    0.87
  -1  -7   9   24.16    1.36
  -1   7   9   21.91    1.26
  -1  -7   9   22.86    1.31
   1   7  -9   21.30    0.82
   1  -7  -9   22.17    0.85
   1   7  -8   50.50    1.58
  -1  -7   8   51.99    1.62
  -1  -7   8   55.05    2.16
  -1  -7   8   50.09    2.07
  -1   7   8   48.56    2.01
  -1  -7   8   51.16    1.61
   1   7  -8   51.57    1.58
   1  -7  -8   53.00    1.61
  -1  -7   7  340.19    9.67
  -1   7   7  330.21    9.51
  -1  -7   7  317.10    9.57
  -1  -7   6   17.21    1.05
  -1  -7   6   18.02    1.01
  -1  -7   5    3.82    0.59
  -1  -7   5    4.61    0.56
   1   7  -4  105.22    3.38
  -1  -7   4  109.43    3.38
  -1  -7   4  110.67    3.51
  -1  -7   4  104.76    3.42
  -1  -7   3  722.70   20.33
   1   7  -3  728.79   20.36
  -1  -7   3  761.90   20.48
  -1  -7   3  739.33   20.42
  -1  -7   2   17.07    0.82
   1   7  -2   17.54    0.92
  -1  -7   2   18.15    0.93
  -1  -7   2   17.83    0.93
   1  -7  -1  168.90    4.76
  -1  -7   1  163.02    4.80
   1  -7   0   94.71    3.02
   1  -7   0   94.86    2.96
  -1  -7   0   93.66    3.01
   1  -7   1  144.65    4.28
   1  -7   1  140.49    4.22
  -1  -7  -1  136.39    4.26
   1  -7   1  139.08    4.15
   1  -7   2   77.69    2.61
   1  -7   2   79.97    2.54
   1  -7   2   74.23    2.47
   1  -7   3    6.85    0.57
   1  -7   3    7.97    0.65
   1  -7   4  118.15    3.88
   1  -7   4  123.80    3.80
   1  -7   4  118.46    3.74
   1  -7   5  196.51    6.06
   1  -7   5  195.60    5.91
   1   7   5  199.52    5.85
   1  -7   6   17.54    1.16
   1  -7   6   18.89    1.01
   1   7   6   16.41    0.93
   1  -7   7  184.11    5.94
   1  -7   7  187.91    5.79
   1   7   7  187.24    5.70
   1  -7   8    2.76    0.39
   1  -7   8    2.57    0.73
   1  -7   8    3.03    0.39
   1   7   8    2.17    0.50
   1  -7   9  167.50    4.78
   1  -7   9  163.91    5.63
   1  -7   9  167.11    4.78
   1   7   9  175.74    5.40
   1  -7  10   86.05    2.63
   1  -7  10   85.23    3.47
   1  -7  10   86.52    2.63
   1  -7  10   88.43    2.66
   1   7  10   90.94    3.25
   1  -7  11  221.36    7.46
   1   7  11  216.42    7.17
   1   7  11  244.14    6.53
   1  -7  11  224.50    6.51
   1  -7  11  229.68    6.53
   1  -7  12    4.52    0.62
   1   7  12    4.25    0.49
   1  -7  13   50.46    1.75
   1   7  13   53.35    1.73
   1  -7  14    6.81    0.62
   1   7  14    6.40    0.51
   1  -7  15   45.45    1.50
   1   7  15   45.57    1.47
   1  -7  16   11.52    0.56
   1   7  16    9.82    0.49
   1   7  17    0.41    0.19
  -1  -8  16    3.00    0.39
  -1  -8  16    3.11    0.38
  -1  -8  15   78.34    2.35
  -1  -8  14   14.91    0.71
  -1  -8  14   15.62    0.77
   1  -8 -14   15.02    0.64
   1   8 -14   14.13    0.66
  -1  -8  13   10.36    0.66
   1  -8 -13    9.86    0.56
   1   8 -13   10.14    0.58
  -1  -8  12   15.93    0.78
   1  -8 -12   15.22    0.71
   1   8 -12   15.03    0.72
   1   8 -11   32.93    1.15
   1   8 -11   33.27    1.17
  -1  -8  11   31.49    1.21
   1  -8 -11   32.76    1.16
  -1  -8  10   16.41    0.77
  -1  -8  10   16.63    0.77
   1   8 -10   15.42    0.72
  -1  -8  10   15.44    1.23
   1   8 -10   16.62    0.74
   1   8 -10   16.18    0.71
   1  -8 -10   17.35    0.75
  -1  -8   9    6.68    0.53
   1   8  -9    5.13    0.46
  -1  -8   9    5.09    0.51
  -1  -8   9    4.34    0.71
  -1  -8   9    6.11    0.82
   1   8  -9    5.94    0.44
   1  -8  -9    6.66    0.48
   1   8  -8   41.43    1.35
  -1  -8   8   42.71    1.40
  -1  -8   8   42.33    1.39
  -1  -8   8   44.38    1.93
  -1  -8   8   41.18    1.93
   1   8  -8   41.48    1.35
   1  -8  -8   43.45    1.38
   1   8  -7    0.35    0.28
  -1  -8   7    0.47    0.36
  -1  -8   7    0.46    0.47
  -1  -8   7    0.21    0.51
  -1  -8   7    0.40    0.33
   1   8  -7    0.25    0.29
   1  -8  -7    0.14    0.33
  -1  -8   6   11.82    0.91
  -1  -8   6    9.43    0.78
  -1  -8   5    3.68    0.54
  -1  -8   5    4.41    0.65
  -1  -8   4  125.55    4.05
   1   8  -4  133.42    4.07
  -1  -8   4  131.68    4.22
  -1  -8   4  130.11    4.12
  -1  -8   3   74.54    2.51
   1   8  -3   75.47    2.54
  -1  -8   3   76.39    2.61
   1   8  -2   80.50    2.74
  -1  -8   2   86.43    2.81
  -1  -8   2   85.46    2.82
   1   8  -1   87.38    2.80
   1  -8  -1   85.03    2.81
  -1  -8   1   85.50    2.85
   1  -8   0  117.27    3.78
  -1  -8   0  121.70    3.81
   1  -8   0  122.50    3.76
   1  -8   1  811.72   22.72
  -1  -8  -1  805.14   22.75
   1  -8   1  842.52   22.70
   1  -8   2   86.83    2.91
   1  -8   2   88.19    2.85
   1  -8   2   83.25    2.77
   1  -8   3   71.84    2.67
   1  -8   3   73.44    2.56
   1  -8   4   55.57    2.16
   1  -8   4   57.90    2.09
   1  -8   4   51.44    2.00
   1  -8   5  142.03    4.60
   1  -8   5  134.33    4.42
   1  -8   5  149.53    4.52
   1  -8   6   33.81    1.70
   1  -8   6   36.13    1.58
   1  -8   6   30.50    1.47
   1  -8   7   74.87    2.36
   1  -8   7   79.37    2.35
   1  -8   7   82.90    2.95
   1  -8   7   80.52    2.90
   1  -8   7   78.59    3.05
  -1  -8  -7   81.93    2.33
   1  -8   8    1.04    0.39
   1  -8   8    0.52    0.38
   1  -8   8    0.23    0.56
   1  -8   8    0.62    0.67
   1   8   8    0.39    0.52
  -1  -8  -8    0.54    0.36
   1  -8   9   25.50    0.99
   1  -8   9   25.15    0.98
   1  -8   9   27.49    1.54
   1   8   9   23.66    1.38
   1  -8   9   22.39    1.56
  -1  -8  -9   25.18    0.92
   1  -8  10    0.45    0.64
   1  -8  10    0.50    0.48
   1   8  10    0.32    0.57
   1  -8  10    0.72    0.71
   1  -8  10    0.65    0.44
   1  -8  10    0.94    0.55
   1  -8  11   38.74    1.39
   1  -8  11   40.42    1.45
   1  -8  11   38.30    1.38
   1  -8  12    0.34    0.57
   1  -8  13    0.32    0.55
   1   8  14    8.00    0.51
   1  -8  14    8.49    0.63
   1  -8  15    0.20    0.41
   1   8  15    0.05    0.28
   1   8  16    5.12    0.33
   1   8  16    4.90    0.29
   1  -8  16    5.24    0.39
   1  -8  16    6.03    0.41
  -1  -9  16    5.26    0.37
  -1  -9  16    4.77    0.37
  -1  -9  15    1.58    0.41
  -1  -9  15    1.48    0.41
   1   9 -14    6.49    0.44
  -1  -9  14    6.89    0.51
  -1  -9  14    7.54    0.59
  -1  -9  14    6.72    0.60
   1   9 -13   35.83    1.24
   1  -9 -13   35.47    1.20
  -1  -9  13   37.08    1.33
  -1  -9  13   36.79    1.29
   1   9 -12    1.64    0.41
  -1  -9  12    1.77    0.50
   1  -9 -12    2.08    0.42
   1   9 -11  101.62    2.98
   1   9 -11   99.75    2.94
  -1  -9  11  102.32    3.00
  -1  -9  11   97.91    3.01
   1  -9 -11   99.09    2.94
  -1  -9  10   -0.15    0.45
   1   9 -10    0.50    0.37
  -1  -9  10   -0.02    0.45
   1   9 -10   -0.02    0.37
   1   9 -10    0.17    0.35
   1  -9 -10    0.04    0.37
  -1  -9   9    3.75    0.50
   1   9  -9    4.21    0.44
  -1  -9   9    4.85    0.49
  -1  -9   9    4.41    0.76
  -1  -9   9    3.97    0.82
   1   9  -9    3.70    0.42
   1  -9  -9    4.07    0.45
  -1  -9   8    2.06    0.47
   1   9  -8    2.54    0.38
  -1  -9   8    2.31    0.45
  -1  -9   8    2.98    0.73
  -1  -9   8    1.71    0.60
   1   9  -8    1.74    0.35
   1  -9  -8    2.56    0.40
   1   9  -7  127.98    3.67
  -1  -9   7  127.09    3.72
  -1  -9   7  128.29    3.71
  -1  -9   7  140.43    4.47
  -1  -9   7  131.39    4.35
   1   9  -7  125.53    3.67
   1  -9  -7  132.01    3.70
   1   9  -6   27.24    0.93
  -1  -9   6   28.22    1.50
  -1  -9   6   26.98    1.40
  -1  -9   6   26.79    0.96
   1   9  -6   27.12    0.93
   1  -9  -6   26.40    0.96
  -1  -9   5    5.61    0.51
  -1  -9   5    4.89    0.71
  -1  -9   5    4.96    0.65
  -1  -9   4    5.44    0.48
   1   9  -4    4.66    0.56
  -1  -9   4    4.59    0.60
   1   9  -3   36.91    1.55
  -1  -9   3   38.01    1.62
  -1  -9   3   39.34    1.66
  -1  -9   2   42.83    1.72
  -1  -9   2   39.38    1.70
  -1  -9   1  197.67    5.99
  -1  -9   1  197.74    5.98
   1  -9  -1  199.07    5.96
  -1  -9   0  240.64    7.40
   1  -9   0  258.85    7.36
   1  -9   1    0.61    0.48
   1  -9   1    0.10    0.38
  -1  -9  -1   -0.16    0.44
   1  -9   2   42.53    1.78
   1  -9   2   44.85    1.77
   1  -9   3   75.58    2.80
   1  -9   3   82.87    2.80
   1  -9   3   79.56    2.72
   1  -9   4    9.90    0.89
   1  -9   4   11.51    0.88
   1  -9   4   10.48    0.78
   1  -9   5  228.57    6.73
   1  -9   5  212.86    6.01
   1  -9   5  204.15    6.51
   1  -9   5  225.53    6.62
   1  -9   6    0.39    0.65
   1  -9   6    0.41    0.37
   1  -9   6    0.33    0.42
   1  -9   6    0.35    0.52
   1  -9   7   52.87    2.36
   1  -9   7   50.83    1.69
   1  -9   7   57.07    2.29
   1  -9   7   54.99    2.23
   1  -9   8    0.27    0.43
   1  -9   8    0.74    0.42
   1  -9   8   -0.09    0.71
   1  -9   8    0.25    0.64
   1  -9   9    0.09    0.47
   1  -9   9    0.79    0.45
   1  -9   9    0.02    0.52
   1  -9   9    1.09    0.76
   1  -9   9   -0.80    0.67
   1  -9  10   26.71    1.08
   1  -9  10   28.27    1.15
   1  -9  10   23.91    1.67
   1  -9  10   27.17    1.09
   1  -9  11    6.22    0.59
   1  -9  11    5.07    0.59
   1  -9  11    5.33    0.67
  -1   9 -12    6.89    0.48
   1  -9  12    7.69    0.69
   1  -9  12    6.53    0.58
   1  -9  13   17.00    0.87
   1  -9  14   17.83    0.83
   1  -9  15    9.30    0.53
   1   9  15    7.75    0.40
   1  -9  16    0.68    0.29
   1   9  16    0.85    0.17
  -1 -10  15   33.62    1.18
  -1 -10  15   38.55    1.18
  -1 -10  14   -0.33    0.41
  -1 -10  14    0.69    0.43
   1  10 -14    0.23    0.29
  -1 -10  13   69.54    2.25
  -1 -10  13   70.96    2.20
  -1 -10  13   73.84    2.22
   1  10 -13   71.62    2.17
  -1 -10  12   37.96    1.40
  -1 -10  12   36.70    1.33
   1  10 -12   37.76    1.28
  -1 -10  12   36.73    1.30
   1  10 -11   31.44    1.10
  -1 -10  11   29.15    1.14
   1  10 -11   29.22    1.07
  -1 -10  11   29.66    1.23
  -1 -10  11   28.83    1.13
   1 -10 -11   30.22    1.08
  -1 -10  10   60.75    1.97
  -1 -10  10   56.12    1.87
   1  10 -10   58.56    1.80
  -1 -10  10   57.19    1.87
   1  10 -10   59.11    1.83
   1  10 -10   54.86    1.79
   1 -10 -10   56.66    1.81
  -1 -10   9   43.93    1.58
  -1 -10   9   42.69    1.47
  -1 -10   9   39.40    2.01
   1  10  -9   44.82    1.42
  -1 -10   9   45.88    1.51
   1  10  -9   41.21    1.41
   1 -10  -9   42.63    1.43
  -1 -10   8    1.21    0.52
  -1 -10   8    1.41    0.45
  -1 -10   8    0.93    0.67
  -1 -10   8    0.75    0.56
   1  10  -8    1.74    0.39
  -1 -10   8    1.46    0.48
   1  10  -8    1.69    0.35
   1 -10  -8    1.84    0.41
  -1 -10   7    0.50    0.41
  -1 -10   7    0.30    0.50
  -1 -10   7    0.18    0.63
  -1 -10   7    0.64    0.54
  -1 -10   7    0.53    0.44
   1  10  -7    0.58    0.34
   1  10  -7    0.46    0.33
   1 -10  -7    0.57    0.40
  -1 -10   6   10.23    0.93
  -1 -10   6   11.15    0.63
   1  10  -6   10.01    0.53
   1  10  -6   10.11    0.52
  -1 -10   6    9.68    0.65
  -1 -10   5  112.80    3.89
  -1 -10   5  115.27    3.90
   1  10  -5  113.38    3.25
   1  10  -5  112.02    3.25
  -1 -10   5  116.30    3.37
   1  10  -4   12.68    0.56
   1  10  -4   13.64    0.58
  -1 -10   4   13.75    0.98
  -1 -10   4   14.24    0.98
   1 -10  -3  249.14    6.92
  -1 -10   3  254.92    7.52
  -1 -10   3  242.96    7.51
  -1 -10   2   -0.25    0.47
  -1 -10   2   -0.25    0.46
  -1 -10   1    1.11    0.46
  -1 -10   1    1.74    0.52
  -1 -10   0  131.15    4.21
   1 -10   0  133.08    4.24
  -1 -10   0  128.62    4.25
   1 -10   1   -0.23    0.44
   1 -10   2    0.12    0.43
  -1 -10  -3  148.49    4.19
   1 -10   3  145.52    4.23
   1 -10   3  155.57    4.77
  -1 -10  -4    6.56    0.38
   1 -10   4    5.46    0.45
   1 -10   5    0.59    0.53
   1 -10   5    0.60    0.44
   1 -10   5    0.42    0.39
   1 -10   6   39.12    1.88
   1 -10   6   37.15    1.80
   1 -10   6   40.03    1.36
   1 -10   7   27.40    1.57
   1 -10   7   24.61    1.47
   1 -10   7   27.35    1.05
   1 -10   8   82.16    3.22
   1 -10   8   81.90    2.57
   1 -10   8   85.16    2.55
   1 -10   9    0.14    0.50
   1 -10   9    0.32    0.47
   1 -10   9    0.63    0.55
   1 -10  10    8.87    0.67
   1 -10  10    8.58    0.64
   1 -10  10    8.57    0.72
   1 -10  11    3.00    0.55
   1 -10  11    3.46    0.63
   1 -10  12    0.62    0.46
   1 -10  12    0.61    0.55
  -1  10 -12    0.61    0.33
   1 -10  13   44.97    1.52
   1 -10  13   43.90    1.46
   1  10  14    4.64    0.35
   1 -10  14    4.72    0.50
   1  10  15    4.70    0.30
   1 -10  15    5.96    0.43
  -1  11  15    0.24    0.17
  -1 -11  15    0.36    0.27
  -1 -11  14    6.34    0.46
  -1 -11  14    6.13    0.46
  -1 -11  13    1.36    0.38
   1 -11 -13    1.16    0.26
  -1 -11  13    1.85    0.45
  -1 -11  13    1.10    0.40
  -1 -11  13    2.03    0.45
   1  11 -13    1.27    0.32
  -1 -11  12   24.01    0.95
  -1 -11  12   24.98    1.00
  -1 -11  12   22.99    0.95
  -1 -11  12   24.61    1.03
   1  11 -12   24.28    0.91
   1  11 -11    1.42    0.38
  -1 -11  11    1.68    0.48
  -1 -11  11    1.22    0.46
  -1 -11  11    1.93    0.54
   1  11 -11    1.39    0.38
   1  11 -10    2.78    0.41
  -1 -11  10    2.72    0.52
   1  11 -10    2.77    0.39
  -1 -11  10    3.34    0.59
  -1 -11  10    2.71    0.51
   1  11 -10    3.31    0.44
  -1 -11   9    9.29    0.66
   1  11  -9   10.59    0.58
   1  11  -9    9.25    0.55
  -1 -11   9   11.60    0.77
  -1 -11   9   10.00    0.65
  -1 -11   8    1.78    0.52
   1  11  -8    0.72    0.37
   1  11  -8    1.18    0.36
  -1 -11   8    1.98    0.54
  -1 -11   8    1.00    0.43
  -1 -11   8    0.97    0.60
  -1 -11   7  124.23    3.67
   1  11  -7  126.07    3.60
   1  11  -7  123.14    3.59
  -1 -11   7  130.47    3.74
  -1 -11   7  118.15    4.32
  -1 -11   7  123.47    4.35
   1  11  -6  115.54    3.34
  -1 -11   6  115.30    3.41
   1  11  -6  115.90    3.35
  -1 -11   6  118.92    3.46
  -1 -11   6  116.48    4.09
  -1 -11   6  112.24    4.07
  -1 -11   5  115.10    3.92
  -1 -11   5  106.70    3.87
   1  11  -5  110.88    3.19
  -1 -11   5  108.99    3.25
   1 -11  -5  113.35    3.23
   1  11  -5  109.06    3.18
  -1 -11   4  130.32    4.42
  -1 -11   4  130.82    4.42
   1  11  -4  129.02    3.73
   1 -11  -4  132.25    3.77
  -1 -11   4  132.67    3.78
   1  11  -4  131.01    3.73
   1 -11  -3    7.13    0.45
  -1 -11   3    8.36    0.83
  -1 -11   3    8.89    0.83
   1 -11  -3    7.10    0.48
   1  11  -3    7.03    0.43
   1 -11  -3    7.52    0.46
   1 -11  -2    6.31    0.42
  -1 -11   2    5.89    0.74
  -1 -11   2    5.71    0.70
   1 -11  -2    6.60    0.44
   1  11  -2    6.19    0.40
  -1 -11   2    6.55    0.43
   1 -11  -2    6.86    0.45
   1 -11  -1   61.38    1.89
  -1 -11   1   62.08    2.45
  -1 -11   1   61.11    2.39
   1 -11  -1   59.66    1.90
  -1 -11   1   61.07    1.89
   1 -11  -1   62.91    1.86
   1 -11   0    8.55    0.49
  -1 -11   0    7.93    0.79
   1 -11   0    8.51    0.44
  -1 -11   0    8.00    0.47
   1 -11   0    7.87    0.49
   1 -11   1   84.36    2.45
  -1 -11  -1   80.97    2.44
   1 -11   1   77.36    2.46
  -1 -11  -1   84.57    2.41
   1 -11   2    0.04    0.28
   1 -11   2    0.20    0.32
   1 -11   2    0.27    0.45
  -1 -11  -2    0.08    0.26
  -1 -11  -2    0.19    0.26
   1 -11   3  154.55    4.34
   1 -11   3  145.59    4.36
  -1 -11  -3  153.12    4.32
   1 -11   3  158.27    4.95
  -1 -11  -4  223.80    6.26
   1 -11   4  224.80    6.93
   1 -11   5    1.08    0.55
   1 -11   5    0.45    0.43
   1 -11   6   10.20    1.01
   1 -11   6   10.20    0.65
   1 -11   7    6.43    0.93
   1 -11   7    6.59    0.60
   1 -11   8    1.52    0.53
   1 -11   9  126.75    3.69
   1 -11   9  120.78    3.64
   1 -11  10    0.94    0.53
   1 -11  10    0.85    0.55
   1 -11  11   20.42    0.93
   1 -11  11   19.40    0.95
   1 -11  12    0.06    0.44
   1 -11  12    0.19    0.49
  -1  11 -12    0.29    0.30
   1  11  13    1.05    0.28
   1 -11  13    1.08    0.46
  -1  11 -13    0.70    0.28
   1  11  14   12.46    0.52
   1 -11  14   13.71    0.62
   1  11  15    1.37    0.18
   1 -11  15    1.95    0.29
  -1  12  14    3.37    0.25
  -1 -12  14    3.11    0.33
  -1 -12  14    3.98    0.35
  -1 -12  13   46.63    1.45
  -1 -12  13   49.57    1.47
  -1 -12  13   45.95    1.47
   1  12 -13   48.80    1.44
  -1 -12  12    9.80    0.57
  -1 -12  12    9.49    0.59
  -1 -12  12    9.24    0.54
  -1 -12  12    9.67    0.59
   1  12 -12    9.27    0.50
  -1 -12  11   67.19    2.04
   1  12 -11   63.02    1.95
   1 -12 -11   58.79    1.93
  -1 -12  11   67.97    2.03
  -1 -12  11   64.43    2.01
  -1 -12  11   66.47    2.07
   1  12 -11   66.33    1.99
   1  12 -10   10.93    0.58
   1 -12 -10   10.02    0.54
  -1 -12  10   11.33    0.68
   1  12 -10   10.51    0.54
  -1 -12  10   10.96    0.70
  -1 -12  10   10.15    0.64
   1  12 -10   11.44    0.59
  -1 -12   9   72.20    2.27
   1  12  -9   73.79    2.17
   1 -12  -9   69.85    2.18
   1  12  -9   70.90    2.16
  -1 -12   9   74.39    2.29
  -1 -12   9   70.21    2.22
   1  12  -9   70.79    2.20
  -1 -12   8    9.59    0.69
   1  12  -8   10.30    0.57
   1 -12  -8    9.23    0.55
  -1 -12   8    9.85    0.71
   1  12  -8    9.66    0.55
   1  12  -7    0.18    0.34
  -1 -12   7    0.23    0.50
   1 -12  -7    0.20    0.37
   1  12  -7    0.60    0.37
   1 -12  -6   41.55    1.39
  -1 -12   6   39.91    1.97
   1  12  -6   40.14    1.34
   1 -12  -6   40.46    1.37
  -1 -12   6   41.32    1.42
   1  12  -6   41.20    1.34
   1 -12  -5    0.42    0.34
  -1 -12   5   -0.17    0.56
  -1 -12   5   -0.26    0.62
   1  12  -5    0.28    0.35
  -1 -12   5    0.22    0.44
   1 -12  -5    0.44    0.34
   1  12  -5   -0.05    0.36
   1 -12  -4   33.14    1.16
  -1 -12   4   29.52    1.65
  -1 -12   4   32.82    1.71
   1  12  -4   30.62    1.09
   1  12  -4   31.25    1.09
  -1 -12   4   32.35    1.15
   1 -12  -4   33.39    1.13
   1  12  -3   79.65    2.30
   1 -12  -3   77.52    2.32
  -1 -12   3   74.31    2.98
  -1 -12   3   73.88    2.94
   1 -12  -3   77.51    2.36
   1  12  -3   75.87    2.29
   1 -12  -3   75.92    2.34
  -1 -12   3   77.66    2.36
   1 -12  -2  204.43    5.65
  -1 -12   2  198.67    6.38
  -1 -12   2  196.68    6.33
   1 -12  -2  202.74    5.69
   1  12  -2  197.05    5.61
  -1 -12   2  198.15    5.70
   1 -12  -2  204.21    5.70
   1 -12  -1    1.05    0.32
   1 -12  -1    1.05    0.34
   1 -12  -1    0.91    0.35
  -1 -12   1    0.73    0.59
  -1 -12   1    1.12    0.32
   1 -12   0  232.73    6.68
  -1 -12   0  240.27    6.65
   1 -12   0  236.64    6.65
   1 -12   1   89.85    2.76
  -1 -12  -1   90.95    2.72
   1 -12   1   92.53    2.72
  -1 -12  -2   79.32    2.41
   1 -12   2   81.90    2.43
   1 -12   2   78.11    2.47
  -1 -12  -2   81.15    2.43
  -1 -12  -2   81.46    2.39
  -1 -12  -3    6.19    0.45
   1 -12   3    6.37    0.46
  -1 -12  -4   21.32    0.82
   1 -12   4   18.47    1.28
   1 -12   5    1.06    0.48
   1 -12   5    1.34    0.61
   1 -12   6    2.17    0.54
   1 -12   7  109.41    3.29
   1  12   8    1.27    0.35
   1 -12   8    1.01    0.54
   1  12   9    5.23    0.44
   1 -12   9    4.30    0.61
   1  12  10    7.45    0.48
   1 -12  10    7.84    0.66
   1  12  11    0.56    0.30
   1 -12  11    0.41    0.46
  -1  12 -11    0.82    0.33
   1 -12  12   42.52    1.44
   1  12  12   42.96    1.37
   1 -12  12   42.40    1.43
  -1  12 -12   43.92    1.37
   1  12  13   56.48    1.72
   1 -12  13   57.10    1.77
  -1  12 -13   59.19    1.72
   1  12  14    9.28    0.40
   1 -12  14   10.71    0.48
  -1 -12 -14    9.42    0.38
  -1 -13  13   17.39    0.66
   1  13 -13   17.58    0.64
  -1 -13  12   10.93    0.56
   1  13 -12   11.92    0.52
   1 -13 -11   37.45    1.28
  -1 -13  11   42.38    1.38
  -1 -13  11   41.68    1.35
   1  13 -11   42.83    1.34
   1 -13 -11   42.07    1.31
   1  13 -10    0.10    0.32
   1 -13 -10    0.39    0.29
  -1 -13  10    0.77    0.45
   1  13 -10    0.63    0.35
   1 -13 -10    0.31    0.28
   1 -13  -9    6.77    0.46
  -1 -13   9    6.68    0.59
   1  13  -9    5.76    0.47
   1  13  -9    7.30    0.49
   1 -13  -9    7.08    0.47
   1 -13  -8   60.49    1.91
  -1 -13   8   63.14    2.00
   1  13  -8   62.10    1.90
   1 -13  -8   61.38    1.94
   1 -13  -7   60.85    1.94
   1 -13  -7   61.54    1.92
  -1 -13   7   59.63    1.98
   1  13  -7   62.79    1.90
   1  13  -7   61.99    1.89
   1 -13  -6   73.35    2.30
   1  13  -6   74.05    2.24
  -1 -13   6   73.85    2.33
   1 -13  -6   77.63    2.28
   1  13  -6   74.93    2.25
   1 -13  -5   29.38    1.10
  -1 -13   5   27.66    1.64
   1  13  -5   29.88    1.04
   1  13  -5   30.33    1.05
  -1 -13   5   30.35    1.12
   1 -13  -5   28.51    1.06
   1 -13  -4  126.67    3.75
   1  13  -4  128.99    3.68
   1 -13  -4  132.58    3.72
   1  13  -4  128.34    3.68
   1 -13  -3   73.21    2.18
   1  13  -3   71.97    2.16
   1 -13  -3   69.27    2.21
   1  13  -3   71.29    2.14
  -1 -13   3   69.23    2.21
   1 -13  -3   71.94    2.21
   1 -13  -2  119.16    3.43
  -1 -13   2  114.44    4.19
   1  13  -2  118.41    3.40
   1 -13  -2  118.92    3.50
  -1 -13   2  117.00    3.49
   1 -13  -2  117.68    3.48
   1 -13  -1   22.83    0.88
   1  13  -1   23.81    0.87
  -1 -13   1   22.72    0.93
   1 -13  -1   23.93    0.96
   1 -13  -1   22.22    0.91
  -1 -13   0   80.73    2.52
   1 -13   0   81.65    2.56
   1 -13   0   85.29    2.52
  -1 -13  -1   44.93    1.48
   1 -13   1   42.18    1.52
   1 -13   1   44.67    1.48
  -1 -13  -2    4.83    0.44
  -1 -13  -2    4.76    0.42
   1 -13   2    4.87    0.45
  -1 -13  -3   10.75    0.54
  -1 -13  -3   10.05    0.56
  -1 -13  -3   10.48    0.57
   1 -13   3    9.35    0.56
  -1 -13  -4   52.66    1.70
  -1 -13  -4   53.78    1.71
  -1 -13  -5  128.64    3.73
   1 -13   6   28.73    1.13
   1 -13   7    5.57    0.61
   1 -13   8   59.71    1.97
   1  13   9    4.91    0.40
   1 -13   9    3.53    0.57
   1  13  10   48.84    1.53
   1 -13  10   46.51    1.62
   1  13  11   42.89    1.34
   1 -13  11   39.97    1.41
  -1  13 -11   41.85    1.33
   1  13  12    3.78    0.30
  -1 -13 -12    3.83    0.31
  -1  13 -12    3.56    0.32
   1  13  13    4.73    0.28
  -1 -13 -13    5.05    0.28
  -1  13 -13    5.25    0.31
  -1 -14  12   30.62    0.99
   1  14 -12   32.71    0.97
  -1 -14  11   10.18    0.55
   1 -14 -11    9.21    0.43
   1 -14 -11   11.10    0.46
   1  14 -11    9.90    0.48
   1 -14 -10   31.81    1.05
   1  14 -10   30.47    1.05
  -1 -14  10   31.98    1.15
   1 -14 -10   33.99    1.08
   1  14 -10   33.02    1.08
  -1 -14   9   30.35    1.10
   1 -14  -9   28.19    0.99
   1  14  -9   27.99    0.99
   1 -14  -9   30.20    1.02
   1  14  -9   29.49    1.02
  -1 -14   8    3.59    0.52
   1  14  -8    4.13    0.40
   1 -14  -8    4.67    0.39
   1  14  -8    5.07    0.43
   1 -14  -8    4.72    0.41
   1 -14  -7   29.86    1.05
  -1 -14   7   28.68    1.12
   1  14  -7   29.53    1.03
   1 -14  -7   29.85    1.08
   1  14  -6    3.92    0.42
   1 -14  -6    3.11    0.39
  -1 -14   6    3.21    0.50
   1 -14  -6    3.31    0.40
   1  14  -5   24.81    0.91
   1  14  -5   25.55    0.94
   1 -14  -5   24.08    0.94
   1 -14  -5   25.76    0.98
   1  14  -4    5.32    0.43
   1 -14  -4    5.65    0.45
   1  14  -4    5.25    0.46
   1 -14  -4    5.35    0.47
   1 -14  -3   16.31    0.71
   1  14  -3   15.32    0.69
   1  14  -3   14.45    0.65
  -1 -14   3   14.22    0.73
   1 -14  -3   15.02    0.73
   1 -14  -3   16.45    0.75
   1  14  -2   37.40    1.30
   1  14  -2   39.82    1.29
   1 -14  -2   39.74    1.38
  -1 -14   2   40.06    1.38
   1 -14  -2   39.37    1.36
   1  14  -1    7.21    0.47
  -1 -14   1    7.77    0.53
   1 -14  -1    8.49    0.57
   1 -14  -1    7.76    0.53
   1 -14   0  186.59    5.31
  -1 -14   0  183.67    5.28
   1 -14   0  182.85    5.26
  -1 -14  -1  117.18    3.45
   1 -14   1  115.94    3.43
  -1 -14  -2   97.61    2.91
   1 -14   2   98.88    2.91
  -1 -14  -2   95.12    2.88
  -1 -14  -3    5.81    0.46
   1 -14   3    6.11    0.48
  -1 -14  -3    6.06    0.46
  -1 -14  -4  103.74    3.11
  -1 -14  -4  106.20    3.11
  -1 -14  -5    8.05    0.51
  -1 -14  -5    8.38    0.52
   1 -14   6  213.96    6.09
  -1 -14  -6  215.33    6.07
   1 -14   7   38.85    1.41
  -1 -14  -7   40.78    1.35
   1 -14   8    1.72    0.51
  -1 -14  -8    1.85    0.34
   1 -14   9   38.92    1.40
  -1 -14  -9   40.18    1.31
   1  14  10    7.92    0.43
   1 -14  10    7.67    0.58
  -1 -14 -10    8.76    0.47
  -1  14 -10    8.79    0.47
   1  14  11   43.04    1.37
   1 -14  11   45.17    1.46
  -1 -14 -11   46.07    1.40
  -1  14 -11   47.26    1.40
   1  14  12    7.15    0.34
  -1 -14 -12    8.18    0.36
  -1  14 -12    8.31    0.38
  -1 -15  11   19.45    0.70
   1 -15 -11   18.18    0.62
   1  15 -11   19.45    0.66
   1 -15 -10    2.88    0.26
   1 -15 -10    2.77    0.28
   1  15 -10    2.73    0.30
   1 -15  -9   24.34    0.86
  -1 -15   9   24.92    0.95
   1  15  -9   25.13    0.87
   1 -15  -9   27.14    0.90
   1  15  -9   26.97    0.89
   1 -15  -8   31.16    1.05
   1  15  -8   32.97    1.05
  -1 -15   8   32.20    1.13
   1  15  -8   30.96    1.06
   1 -15  -8   31.29    1.08
  -1 -15   7   31.87    1.12
   1 -15  -7   31.29    1.05
   1  15  -7   30.09    1.04
   1 -15  -7   30.38    1.08
  -1 -15   6   64.62    2.07
   1 -15  -6   69.57    2.04
   1  15  -6   67.92    2.02
   1 -15  -6   65.90    2.07
   1 -15  -5   12.01    0.58
   1  15  -5   10.23    0.56
   1 -15  -5   11.30    0.60
   1  15  -4   80.28    2.39
   1 -15  -4   83.67    2.42
   1 -15  -4   76.88    2.44
   1  15  -3    5.42    0.46
  -1 -15   3    5.39    0.48
   1 -15  -3    5.69    0.47
   1  15  -2   35.40    1.20
   1  15  -2   34.94    1.17
  -1 -15   2   34.48    1.25
   1 -15  -2   34.22    1.24
   1  15  -1   89.58    2.66
   1  15  -1   92.77    2.65
  -1 -15   1   87.33    2.73
   1 -15  -1   89.04    2.72
   1  15   0    2.80    0.38
  -1 -15   0    1.74    0.38
   1 -15   0    2.37    0.41
   1  15   1    4.78    0.42
  -1 -15  -1    4.43    0.45
   1 -15   1    4.30    0.44
  -1 -15  -2    8.06    0.53
   1 -15   2    7.67    0.52
  -1 -15  -3    1.10    0.35
  -1 -15  -3    1.16    0.33
  -1 -15  -4    7.24    0.49
  -1 -15  -4    6.24    0.47
  -1 -15  -5   21.14    0.84
  -1 -15  -5   21.18    0.84
  -1 -15  -6    1.41    0.34
   1 -15   7    7.30    0.57
  -1 -15  -7    8.40    0.48
   1 -15   8   23.49    0.98
  -1 -15  -8   27.70    0.93
   1 -15   9    9.01    0.57
  -1 -15  -9    9.94    0.48
  -1 -15 -10  141.35    4.00
  -1  15 -10  142.97    4.00
   1 -15  11   61.48    1.78
  -1  15 -11   59.57    1.74
  -1 -15 -11   58.95    1.74
   1 -16 -10   37.44    1.11
   1  16 -10   36.58    1.11
  -1 -16  10   35.78    1.14
   1 -16  -9    8.80    0.41
  -1 -16   9    8.56    0.46
   1 -16  -8    0.95    0.25
  -1 -16   8    1.02    0.34
   1  16  -8    0.90    0.26
   1 -16  -7    7.77    0.44
   1  16  -7    7.38    0.42
  -1 -16   7    7.67    0.49
   1 -16  -6    4.14    0.37
   1  16  -6    4.30    0.37
   1 -16  -5   57.39    1.80
   1  16  -5   57.83    1.75
   1 -16  -4   56.72    1.81
   1  16  -4   58.12    1.76
   1 -16  -3   69.50    2.15
   1  16  -3   70.04    2.10
   1 -16  -2    7.23    0.49
   1  16  -2    7.46    0.48
  -1 -16   2    6.65    0.48
   1 -16  -1    1.41    0.35
  -1 -16   1    0.64    0.33
   1  16  -1    1.39    0.37
   1  16   0   22.74    0.84
   1  16   0   22.37    0.81
  -1 -16   0   21.29    0.87
   1 -16   0   20.23    0.86
  -1 -16  -1    9.54    0.55
   1 -16   1    8.33    0.53
   1  16   2   12.49    0.57
  -1 -16  -2   10.90    0.60
   1 -16   2   11.50    0.60
  -1 -16  -3   84.11    2.51
  -1 -16  -3   82.69    2.49
  -1 -16  -4    2.69    0.35
  -1 -16  -4    2.71    0.36
  -1 -16  -5    6.46    0.42
  -1 -16  -5    6.04    0.43
  -1 -16  -6   32.36    1.09
  -1 -16  -7   13.95    0.59
  -1 -16  -8    5.88    0.36
  -1  16  -9    2.80    0.27
  -1 -16  -9    2.62    0.26
  -1 -16 -10   10.63    0.43
  -1  16 -10   11.41    0.44
   1 -17  -8   21.43    0.72
   1  17  -7   20.19    0.69
   1 -17  -7   20.37    0.72
   1  17  -6   12.76    0.52
   1 -17  -6   13.09    0.55
   1  17  -5    1.49    0.29
   1 -17  -5    1.39    0.29
   1  17  -4    0.11    0.29
   1 -17  -4   -0.11    0.27
   1  17  -3    2.17    0.33
   1 -17  -3    2.06    0.33
   1  17  -2   -0.04    0.31
   1 -17  -2    0.33    0.29
   1  17  -1   32.96    1.08
   1 -17  -1   31.18    1.10
   1  17   0   17.22    0.69
   1 -17   0   17.27    0.71
   1  17   1    9.48    0.50
  -1 -17  -1    9.67    0.52
   1 -17   1   10.12    0.52
  -1 -17  -2   12.45    0.59
   1  17   3   59.19    1.73
  -1 -17  -3   55.94    1.79
  -1 -17  -4    2.58    0.30
  -1 -17  -4    2.51    0.32
  -1 -17  -5    0.36    0.25
   1  17   5    0.29    0.25
  -1 -17  -6   16.05    0.61
  -1 -17  -7   96.99    2.79
  -1  17  -7   99.11    2.78
  -1  17  -8   16.97    0.60
  -1 -17  -8   17.86    0.61
   1 -17   9    1.35    0.28
   1 -18  -7    3.71    0.23
   1  18  -6    0.70    0.20
   1 -18  -6    0.61    0.20
   1  18  -5    0.09    0.21
   1 -18  -5   -0.01    0.20
  -1  18   4   26.61    0.84
   1  18  -4   26.19    0.84
   1 -18  -4   25.09    0.87
   1  18  -3   10.74    0.46
   1 -18  -3   10.33    0.48
   1  18  -2    3.36    0.31
   1 -18  -2    3.39    0.31
   1  18  -1   32.57    1.02
   1 -18  -1   30.91    1.04
   1  18   0    0.33    0.27
   1  18   1    9.12    0.44
   1  18   2   16.91    0.63
   1  18   3   33.05    1.05
   1  18   4    1.12    0.26
   1  18   5    2.33    0.25
  -1 -18  -5    2.43    0.23
  -1 -18  -6    9.32    0.39
   1  18   6   10.58    0.40
   1 -18   6    9.97    0.47
   1  18   7   14.48    0.48
   1 -19  -4    0.94    0.16
   1 -19  -3    3.16    0.23
   1  19  -3    3.22    0.23
   1  19  -2    8.59    0.37
   1  19  -1    6.70    0.33
   1  19   0    8.05    0.36
   1  19   1    2.89    0.24
   1  19   2    0.49    0.19
   1  19   3    1.07    0.19
   1  19   4    3.52    0.21
  -2   0  18   12.69    0.51
  -2   0  17    0.31    0.30
  -2   0  16    0.23    0.34
   2   0 -16    0.15    0.39
   2   0 -15    0.22    0.34
   2   0 -15    0.45    0.44
   2   0 -14    2.33    0.41
   2   0 -14    2.08    0.49
   2   0 -13    0.74    0.40
   2   0 -13   -0.26    0.46
   2   0 -12   52.90    1.70
   2   0 -12   53.40    1.73
  -2   0  12   55.52    2.36
  -2   0  11    0.46    0.46
   2   0 -11    0.58    0.39
   2   0 -11    0.58    0.40
  -2   0  11   -0.21    0.53
  -2   0  10  343.28   10.06
   2   0 -10  364.19   10.16
   2   0 -10  343.09    9.54
   2   0 -10  346.55    9.56
  -2   0  10  343.71   10.11
   2   0  -9    0.40    0.34
  -2   0   9    0.47    0.46
   2   0  -9   -0.33    0.47
  -2   0   8  131.19    4.25
   2   0  -8  144.42    4.31
  -2   0   7   -0.19    0.37
   2   0  -7   -0.12    0.49
  -2   0   6   62.73    2.09
   2   0  -6   64.24    2.14
  -2   0   5    0.19    0.22
  -2   0   5   -0.03    0.27
  -2   0   4  932.72   25.41
  -2   0   3   -0.08    0.18
   2   0  -3    0.06    0.21
   2   0  -3    0.21    0.29
   2   0  -2    4.31    0.31
   2   0  -2    4.97    0.43
   2   0  -2    5.62    0.39
   2   0  -1    0.11    0.32
   2   0  -1    0.20    0.27
   2   0   0   16.33    0.61
   2   0   0   16.29    0.72
   2   0   0   16.89    0.60
   2   0   1   -0.01    0.24
   2   0   1   -0.05    0.28
   2   0   1   -0.09    0.38
   2   0   1   -0.19    0.20
   2   0   2 1759.06   47.80
   2   0   2 1759.64   47.78
   2   0   3   -0.13    0.24
   2   0   3   -0.05    0.25
  -2   0  -3    0.41    0.32
   2   0   4   29.28    1.10
   2   0   4   28.89    1.07
  -2   0  -4   27.31    1.13
   2   0   5   -0.03    0.31
   2   0   5    0.09    0.35
   2   0   6 1311.75   36.53
   2   0   6 1355.27   36.49
   2   0   7   -0.31    0.42
   2   0   7    0.04    0.39
   2   0   8   61.75    2.28
   2   0   8   63.28    2.22
   2   0   9    0.06    0.42
  -2   0  -9    0.32    0.30
   2   0  10   33.48    1.14
  -2   0 -10   32.27    1.10
   2   0  10   31.52    1.57
   2   0  10   31.80    1.12
  -2   0 -11    0.10    0.36
   2   0  11   -0.24    0.57
   2   0  11   -0.40    0.39
   2   0  11    0.49    0.35
   2   0  12   40.27    1.46
  -2   0 -12   43.63    1.42
   2   0  12   43.44    1.45
   2   0  12   40.86    2.05
  -2   0 -13   -0.44    0.44
   2   0  13    0.24    0.42
   2   0  13    0.51    0.42
   2   0  14   13.83    0.74
   2   0  14   14.43    0.73
  -2   0 -15   -0.28    0.40
   2   0  15    0.20    0.38
  -2   0 -16    0.55    0.37
   2   0  17    0.30    0.30
  -2   0 -17   -0.03    0.29
   2   0  18   15.46    0.55
   2   1 -18    2.75    0.26
  -2  -1  18    2.58    0.28
  -2  -1  17    0.83    0.31
  -2   1  17    0.80    0.30
  -2   1  17    1.18    0.30
   2  -1 -16    9.86    0.57
   2   1 -16    8.65    0.56
  -2  -1  16    9.32    0.54
  -2   1  16    9.56    0.54
   2  -1 -16    9.25    0.50
   2  -1 -15    1.95    0.47
   2   1 -15    1.14    0.45
   2   1 -14    3.41    0.52
   2  -1 -14    2.96    0.51
   2  -1 -14    3.70    0.45
   2   1 -14    3.84    0.44
   2  -1 -13   28.47    1.09
   2   1 -13   27.81    1.08
   2  -1 -13   29.82    1.05
   2   1 -13   26.93    1.04
  -2   1  12    5.82    0.80
   2   1 -12    5.68    0.51
   2  -1 -12    5.93    0.52
   2   1 -12    5.82    0.54
   2  -1 -12    6.37    0.54
  -2  -1  12    6.17    0.87
  -2   1  12    6.73    0.86
  -2   1  11   60.03    2.39
   2  -1 -11   60.62    1.88
   2   1 -11   58.53    1.87
   2  -1 -11   61.36    1.86
   2   1 -11   61.95    1.90
   2  -1 -11   61.76    1.90
  -2  -1  11   64.02    2.48
  -2   1  11   61.58    2.43
  -2  -1  10    0.78    0.44
  -2   1  10    0.90    0.49
   2  -1 -10    1.41    0.38
   2  -1 -10    1.39    0.32
   2   1 -10    1.50    0.37
  -2   1  10    0.80    0.46
  -2  -1  10    1.62    0.51
   2   1  -9   11.40    0.55
   2  -1  -9   11.95    0.56
  -2   1   9   11.02    0.79
  -2  -1   9   10.60    0.79
   2   1  -9   12.34    0.86
   2  -1  -9   12.26    0.90
  -2  -1   8  114.69    3.65
  -2   1   8  119.94    3.67
   2   1  -8  110.42    3.66
   2  -1  -8  116.08    3.69
  -2   1   7   75.42    2.47
  -2  -1   7   72.64    2.45
   2   1  -7   75.17    2.52
   2  -1  -7   72.88    2.49
  -2  -1   6  484.22   13.25
  -2  -1   6  468.70   13.31
  -2   1   6  473.84   13.31
   2  -1  -6  482.73   13.35
   2   1  -6  480.53   13.35
  -2  -1   5   38.78    1.32
  -2  -1   5   37.22    1.35
  -2   1   5   40.67    1.37
  -2  -1   4   61.83    1.90
  -2   1   3   27.37    0.90
  -2  -1   3   28.84    0.96
   2   1  -3   29.03    0.99
   2   1  -3   30.37    1.07
   2  -1  -3   28.72    1.06
  -2  -1   3   29.04    0.94
   2  -1  -2 3098.14   83.41
   2   1  -2 3027.81   83.58
   2  -1  -2 3087.19   83.57
   2   1  -2 3099.43   83.53
   2  -1  -2 3071.49   83.54
   2  -1  -1   71.23    2.15
   2   1  -1   70.05    2.15
  -2  -1   1   68.49    2.02
   2   1  -1   76.60    2.13
   2  -1  -1   75.46    2.14
   2  -1  -1   68.07    2.00
   2  -1   0   33.29    1.06
   2   1   0   32.51    1.11
   2   1   0   31.84    1.02
   2   1   1   54.40    1.59
   2  -1   1   55.63    1.71
   2  -1   1   54.67    1.77
   2   1   1   56.88    1.78
   2   1   1   53.70    1.73
   2   1   1   55.92    1.68
   2  -1   2  313.15    8.84
   2   1   2  309.78    8.84
   2   1   2  315.70    8.85
   2  -1   2  332.79    8.82
   2   1   3   29.34    1.07
   2  -1   3   28.31    1.06
   2   1   3   30.80    1.08
   2  -1   3   28.54    1.02
  -2   1  -3   29.87    1.12
  -2  -1  -3   27.61    1.09
   2   1   4   65.61    2.11
   2  -1   4   67.46    2.13
   2   1   4   66.93    2.11
   2  -1   4   66.54    2.07
  -2   1  -4   66.17    2.16
  -2  -1  -4   63.02    2.15
   2   1   5    0.03    0.35
   2  -1   5   -0.21    0.31
   2  -1   5    0.54    0.36
   2   1   5    0.41    0.36
   2   1   6  239.90    6.90
   2  -1   6  230.26    6.89
   2   1   6  245.65    6.89
   2  -1   6  237.41    6.82
   2  -1   7    6.96    0.62
   2   1   7    6.28    0.59
   2   1   7    5.18    0.58
   2   1   8   17.51    0.98
   2  -1   8   16.60    0.97
   2   1   8   16.12    0.94
  -2   1  -9    0.13    0.30
  -2  -1  -9    0.29    0.30
   2  -1   9    0.12    0.44
   2   1   9    0.54    0.49
   2   1   9    0.22    0.44
   2   1  10   56.45    1.75
  -2  -1 -10   53.35    1.69
  -2   1 -10   54.79    1.70
   2   1  10   54.81    1.72
   2   1  10   54.13    2.25
   2  -1  10   55.86    2.25
   2  -1  10   56.39    1.73
   2   1  10   54.63    2.16
   2   1  11   20.20    0.84
   2   1  11   17.12    1.21
   2  -1  11   18.45    0.81
   2   1  11   19.22    0.81
   2  -1  11   18.24    1.25
  -2  -1 -11   19.47    0.79
  -2   1 -11   18.53    0.78
   2   1  12   25.07    1.01
   2  -1  12   24.90    0.99
   2  -1  12   24.93    1.56
   2   1  12   21.87    1.48
   2   1  12   23.86    0.97
  -2   1 -12   25.42    0.97
  -2  -1 -12   25.26    0.96
   2   1  13   10.48    0.67
   2  -1  13    9.71    0.63
   2   1  13   10.97    0.64
  -2  -1 -13   10.75    0.63
  -2   1 -13   12.11    0.66
   2   1  14   11.39    0.67
  -2   1 -14   11.09    0.64
  -2  -1 -14   11.07    0.65
   2   1  14   11.14    0.64
   2  -1  14    9.81    0.62
  -2   1 -15    0.30    0.39
  -2  -1 -15   -0.26    0.39
   2   1  15    0.51    0.39
  -2   1 -16  115.16    3.21
  -2  -1 -16  114.86    3.21
  -2  -1 -17    5.61    0.39
  -2   1 -17    6.00    0.39
   2   1  17    5.04    0.39
   2  -1  17    5.22    0.40
   2   1  17    4.73    0.36
   2  -1  18   29.10    0.93
   2   1  18   30.83    0.93
   2  -2 -18   26.25    0.82
  -2  -2  18   27.02    0.82
  -2   2  18   27.79    0.83
  -2   2  17    6.16    0.42
  -2  -2  17    6.57    0.41
  -2   2  17    6.45    0.42
   2  -2 -16    0.41    0.32
   2  -2 -16    0.58    0.38
   2   2 -16    0.36    0.39
  -2   2  16    1.12    0.34
  -2  -2  16    0.54    0.33
   2  -2 -15   62.74    1.97
   2  -2 -15   65.91    2.02
   2   2 -15   65.61    2.01
  -2  -2  15   63.24    2.00
   2   2 -14    9.72    0.62
   2  -2 -14    9.19    0.63
   2  -2 -14    9.66    0.57
   2  -2 -13    5.57    0.49
   2  -2 -13    5.87    0.56
   2   2 -13    6.57    0.55
  -2   2  12    1.47    0.61
  -2   2  12    2.68    0.71
   2  -2 -12    2.04    0.44
   2   2 -12    1.66    0.41
   2   2 -12    1.93    0.46
   2  -2 -12    1.58    0.46
  -2   2  11   26.69    1.45
  -2   2  11   26.89    1.49
  -2  -2  11   29.90    1.54
   2  -2 -11   28.53    1.02
   2  -2 -11   30.22    1.04
   2   2 -11   26.44    1.01
   2  -2 -11   28.87    1.05
   2   2 -11   28.06    1.04
   2  -2 -10   50.77    1.61
  -2   2  10   47.48    2.05
   2   2 -10   50.82    1.61
   2  -2 -10   52.26    1.61
   2   2 -10   51.34    1.62
   2  -2 -10   50.48    1.59
   2   2 -10   52.11    1.59
  -2   2  10   53.69    2.10
  -2  -2  10   52.91    2.10
   2   2  -9   74.64    2.25
   2  -2  -9   76.62    2.25
  -2   2   9   78.54    2.70
  -2  -2   9   76.22    2.69
  -2   2   9   76.21    2.70
   2  -2  -9   79.63    2.74
  -2   2   8   43.74    1.70
  -2  -2   8   46.01    1.75
   2   2  -8   44.57    1.75
   2  -2  -8   44.07    1.77
  -2  -2   7   45.12    1.65
  -2   2   7   44.22    1.67
  -2  -2   7   44.81    1.68
   2   2  -7   48.25    1.73
   2  -2  -7   44.81    1.71
  -2  -2   6  543.59   15.00
  -2   2   6  552.01   15.05
  -2  -2   6  529.82   15.04
  -2  -2   5   87.93    2.72
  -2   2   5   93.05    2.76
  -2  -2   5   90.46    2.76
  -2  -2   5   88.76    2.73
   2   2  -4   88.63    2.64
  -2  -2   4   86.66    2.59
  -2  -2   4   84.25    2.59
  -2  -2   4   86.32    2.59
  -2  -2   3   44.01    1.41
   2   2  -3   42.50    1.45
   2   2  -3   45.24    1.50
   2  -2  -3   46.94    1.49
  -2  -2   3   40.64    1.39
  -2  -2   3   43.86    1.41
  -2  -2   2  658.21   17.91
   2   2  -2  657.17   17.97
   2  -2  -2  658.11   17.96
   2   2  -2  657.60   17.93
   2  -2  -2  643.40   17.94
   2  -2  -1   13.01    0.61
   2   2  -1   12.74    0.62
  -2  -2   1   12.74    0.53
   2   2  -1   14.64    0.59
   2  -2  -1   13.20    0.59
   2  -2   0  721.61   18.26
   2   2   0  685.15   18.25
   2  -2   1   17.10    0.73
   2  -2   1   14.48    0.72
   2   2   1   14.93    0.72
   2   2   1   15.58    0.64
   2   2   1   17.41    0.72
   2  -2   2 1814.75   49.30
   2  -2   2 1805.61   49.32
   2   2   2 1860.43   49.32
   2   2   2 1774.92   49.24
   2   2   2 1824.98   49.28
   2  -2   2 1809.66   49.19
   2   2   3  127.77    3.66
   2  -2   3  130.73    3.67
   2  -2   3  123.86    3.59
   2   2   3  121.70    3.67
  -2   2  -3  122.09    3.68
  -2  -2  -3  120.79    3.69
   2   2   4   67.08    2.09
   2  -2   4   66.61    2.10
   2   2   4   63.95    2.09
   2  -2   4   64.32    2.01
  -2   2  -4   62.09    2.11
  -2  -2  -4   65.00    2.13
   2   2   5    8.61    0.59
   2  -2   5    6.61    0.57
   2   2   5    7.60    0.59
   2   2   6    3.89    0.51
   2  -2   6    3.82    0.52
   2   2   6    3.48    0.48
   2   2   7   55.22    2.00
   2  -2   7   54.28    2.01
   2   2   7   54.91    1.99
   2  -2   8   14.96    0.94
   2   2   8   16.21    0.95
   2   2   8   15.11    0.91
  -2   2  -9    1.98    0.34
  -2  -2  -9    1.81    0.33
   2   2   9    2.09    0.53
   2  -2   9    2.46    0.56
   2   2   9    2.82    0.54
   2   2  10    9.06    0.55
  -2   2 -10    9.89    0.54
  -2  -2 -10    9.78    0.53
   2   2  10   11.49    0.93
   2   2  10   10.81    0.57
   2  -2  10   10.09    0.56
   2  -2  10    7.92    0.87
   2   2  10   10.53    0.87
   2   2  11   40.96    1.37
  -2  -2 -11   38.71    1.31
  -2   2 -11   40.62    1.32
   2   2  11   37.35    1.86
   2  -2  11   36.77    1.88
   2  -2  11   39.56    1.35
   2   2  11   39.25    1.34
   2   2  11   36.85    1.80
   2   2  12   40.16    1.42
  -2  -2 -12   41.71    1.36
  -2   2 -12   40.44    1.36
   2  -2  12   36.94    1.99
   2   2  12   38.07    1.97
   2   2  12   40.16    1.38
   2  -2  12   39.79    1.39
  -2  -2 -13    1.19    0.44
  -2   2 -13    0.97    0.41
   2   2  13    1.38    0.44
   2  -2  13    0.91    0.44
   2   2  13    1.39    0.46
  -2  -2 -14    0.17    0.42
  -2   2 -14    0.39    0.42
   2   2  14    0.11    0.39
   2  -2  14    0.31    0.40
   2   2  14    0.78    0.43
  -2  -2 -15    0.70    0.40
  -2   2 -15    0.49    0.40
   2   2  15    1.07    0.41
  -2   2 -16   22.52    0.84
  -2  -2 -16   24.36    0.85
   2   2  16   22.08    0.86
   2   2  16   21.19    0.87
  -2   2 -17    8.06    0.42
  -2  -2 -17    8.40    0.43
   2   2  17    7.20    0.43
   2  -2  17    7.89    0.44
   2  -2  18    4.34    0.27
  -2   3  18   28.95    0.87
  -2   3  18   25.47    0.86
  -2   3  17   26.37    0.87
  -2  -3  17   25.71    0.87
   2  -3 -16    0.76    0.38
   2   3 -16    0.97    0.38
  -2   3  16    0.87    0.33
  -2  -3  16    1.56    0.34
   2  -3 -16    1.24    0.33
   2  -3 -15    6.86    0.55
   2   3 -15    6.71    0.54
  -2   3  15    7.75    0.50
  -2  -3  15    7.64    0.52
   2  -3 -15    6.57    0.49
   2  -3 -14   30.93    1.13
   2   3 -14   31.84    1.16
   2  -3 -14   32.44    1.17
   2  -3 -13    0.13    0.40
   2   3 -13    0.20    0.44
   2  -3 -13    0.18    0.46
   2  -3 -12  120.04    3.41
   2   3 -12  116.02    3.41
   2  -3 -12  117.33    3.43
  -2   3  12  107.32    4.03
  -2   3  11    4.60    0.74
   2  -3 -11    7.04    0.52
   2   3 -11    6.08    0.50
   2   3 -11    6.15    0.50
   2  -3 -11    6.85    0.53
  -2   3  11    6.51    0.83
  -2  -3  11    6.29    0.84
  -2   3  10    2.48    0.57
   2  -3 -10    2.69    0.41
   2   3 -10    2.39    0.37
   2  -3 -10    3.06    0.38
   2  -3 -10    2.87    0.40
   2   3 -10    2.23    0.37
  -2  -3  10    1.94    0.59
  -2   3  10    3.17    0.59
   2   3  -9   17.67    0.72
   2  -3  -9   18.94    0.74
  -2   3   9   20.45    1.07
  -2  -3   9   18.93    1.08
  -2   3   9   19.45    1.11
  -2  -3   8    0.57    0.41
  -2   3   8    0.05    0.40
  -2  -3   7   46.53    1.68
  -2   3   7   45.17    1.69
  -2  -3   7   45.96    1.71
  -2  -3   6  337.61    9.57
  -2   3   6  360.86    9.59
  -2  -3   6  349.97    9.59
  -2  -3   6  317.19    9.56
  -2  -3   6  330.80    9.56
  -2  -3   5  121.10    3.63
  -2   3   5  125.83    3.63
  -2  -3   5  124.15    3.63
  -2  -3   5  114.40    3.62
  -2  -3   5  123.41    3.65
  -2  -3   4 1079.62   29.20
   2   3  -4 1064.55   29.24
  -2  -3   4 1076.95   29.21
  -2  -3   4 1055.28   29.20
  -2  -3   3   25.55    0.98
   2   3  -3   27.80    1.04
  -2  -3   3   25.43    0.98
   2   3  -3   27.57    0.99
   2  -3  -3   26.26    0.98
  -2  -3   2   54.37    1.71
   2   3  -2   54.39    1.74
   2  -3  -2   54.50    1.73
   2   3  -2   54.29    1.70
   2  -3  -2   53.61    1.71
   2  -3  -1   44.51    1.50
   2  -3  -1   44.39    1.42
   2   3  -1   42.29    1.43
  -2  -3   1   43.21    1.39
   2  -3   0   16.22    0.75
   2  -3   0   15.15    0.70
   2   3   0   16.44    0.70
   2  -3   1   69.96    2.20
   2  -3   1   68.41    2.16
   2   3   1   68.11    2.15
   2   3   1   72.06    2.13
   2   3   1   68.04    2.14
   2  -3   2   70.18    2.24
   2   3   2   69.83    2.20
   2  -3   2   70.24    2.22
   2   3   2   68.23    2.15
   2   3   2   70.06    2.18
  -2   3  -2   69.61    2.17
  -2  -3  -2   69.30    2.17
   2  -3   3    2.96    0.47
   2   3   3    2.16    0.34
   2   3   3    2.47    0.37
   2  -3   3    2.71    0.39
   2   3   3    2.76    0.33
  -2   3  -3    2.65    0.38
  -2  -3  -3    2.73    0.40
   2   3   4    3.49    0.42
   2  -3   4    2.84    0.42
   2   3   4    2.50    0.40
  -2   3  -4    2.88    0.45
  -2  -3  -4    3.03    0.45
   2   3   5   59.78    2.09
   2  -3   5   64.36    2.13
   2   3   5   64.84    2.14
   2   3   6   87.41    2.85
   2  -3   6   90.38    2.89
   2   3   6   88.37    2.88
   2  -3   7   13.18    0.85
   2   3   7   13.63    0.83
   2   3   7   12.04    0.82
   2   3   8    0.99    0.46
   2  -3   8    1.14    0.45
   2   3   8    1.86    0.50
   2  -3   9   31.98    1.09
  -2   3  -9   30.78    1.03
  -2  -3  -9   31.22    1.04
   2   3   9   30.38    1.47
   2  -3   9   32.09    1.53
   2   3   9   29.13    1.44
   2  -3  10   46.34    1.52
   2   3  10   46.42    1.52
  -2  -3 -10   46.19    1.46
  -2   3 -10   46.11    1.45
   2   3  10   46.03    1.99
   2  -3  10   44.92    1.49
   2  -3  10   43.22    2.01
   2   3  10   46.22    1.48
   2   3  10   42.84    1.94
   2  -3  11   14.99    0.78
   2   3  11   15.56    0.75
  -2  -3 -11   16.78    0.71
  -2   3 -11   15.47    0.71
   2  -3  11   13.84    1.18
   2  -3  11   15.27    0.74
   2   3  11   16.20    1.20
   2   3  11   15.23    0.72
   2   3  11   16.80    1.16
   2   3  12   77.27    2.41
   2  -3  12   77.25    2.40
  -2   3 -12   78.24    2.33
  -2  -3 -12   80.44    2.34
   2   3  12   79.53    2.37
   2  -3  12   68.66    3.04
   2  -3  12   74.95    2.38
   2   3  12   73.34    3.02
   2   3  12   68.57    2.94
   2   3  13   14.57    0.77
   2   3  13   14.35    0.73
   2  -3  13   13.23    0.73
  -2  -3 -13   16.20    0.73
  -2   3 -13   15.31    0.72
   2   3  14   16.66    0.83
  -2   3 -14   19.40    0.81
  -2  -3 -14   19.24    0.80
   2   3  14   17.76    0.81
  -2  -3 -15    0.36    0.38
  -2   3 -15    0.55    0.37
   2   3  15    0.48    0.41
   2   3  15    0.09    0.38
  -2  -3 -16    4.38    0.41
  -2   3 -16    4.38    0.39
   2   3  16    3.69    0.40
   2   3  16    4.30    0.42
  -2   3 -17   13.53    0.55
  -2  -3 -17   15.06    0.56
   2  -3  17   13.63    0.56
   2   3  17   14.55    0.56
   2   3  17   12.64    0.57
  -2   4  18    9.22    0.39
  -2   4  17    0.34    0.26
  -2   4  17   -0.29    0.26
  -2   4  16   45.43    1.37
   2  -4 -16   40.47    1.33
   2  -4 -15    4.87    0.44
  -2   4  15    4.91    0.43
   2  -4 -15    4.90    0.49
   2   4 -15    4.34    0.47
   2   4 -14  132.73    3.89
   2  -4 -14  138.70    3.91
   2  -4 -14  133.57    3.88
   2  -4 -13   13.20    0.71
   2   4 -13   13.65    0.70
   2  -4 -13   12.66    0.68
   2   4 -12   58.72    1.94
  -2   4  12   56.28    2.49
   2   4 -11    4.09    0.46
  -2   4  11    4.07    0.67
   2  -4 -11    4.92    0.50
  -2  -4  10    6.25    0.45
  -2   4  10    6.44    0.79
   2   4 -10    6.30    0.47
   2  -4 -10    6.22    0.48
   2  -4 -10    6.56    0.48
  -2   4  10    6.19    0.72
  -2   4   9   11.55    0.84
  -2  -4   9   10.45    0.52
   2   4  -9   10.41    0.54
  -2   4   9   10.43    0.84
   2  -4  -9   11.43    0.55
   2   4  -9   11.12    0.55
   2   4  -9   11.19    0.52
   2  -4  -9   11.43    0.56
  -2   4   8  688.28   18.23
  -2  -4   8  637.75   18.23
  -2   4   8  629.13   18.28
  -2  -4   7    1.17    0.41
  -2   4   7    1.21    0.39
  -2  -4   7    1.32    0.44
  -2  -4   7    0.97    0.42
  -2  -4   7    0.84    0.37
  -2  -4   6  201.16    5.72
  -2   4   6  206.09    5.69
  -2  -4   6  189.01    5.67
  -2  -4   6  187.52    5.71
  -2  -4   6  188.80    5.74
   2   4  -5   81.29    2.68
  -2  -4   5   83.32    2.66
  -2  -4   5   84.46    2.62
  -2   4   5   89.26    2.61
  -2  -4   5   78.24    2.67
  -2  -4   5   83.34    2.67
  -2  -4   4    4.21    0.44
   2   4  -4    3.76    0.47
  -2  -4   4    4.37    0.42
  -2   4   4    3.93    0.39
  -2  -4   4    3.47    0.45
  -2  -4   4    4.00    0.46
  -2  -4   3   34.99    1.25
   2   4  -3   33.80    1.31
  -2  -4   3   36.60    1.32
   2  -4  -3   35.56    1.25
  -2  -4   2  124.36    3.66
   2  -4  -2  130.98    3.65
   2  -4  -2  120.67    3.63
  -2  -4   1    0.51    0.24
   2  -4  -1    0.32    0.36
   2  -4  -1    0.74    0.29
  -2  -4   1    0.69    0.26
   2  -4   0   11.58    0.66
   2  -4   0   11.76    0.57
   2   4   0   11.31    0.58
  -2  -4   0   11.72    0.59
   2  -4   1  304.35    8.32
   2  -4   1  289.52    8.20
   2   4   1  301.75    8.22
   2  -4   1  286.68    8.14
   2   4   1  289.97    8.23
   2  -4   2   80.12    2.60
   2  -4   2   79.29    2.51
   2   4   2   82.54    2.49
   2   4   2   82.58    2.52
  -2  -4  -2   79.69    2.48
   2  -4   3   63.98    2.24
   2   4   3   66.00    2.08
   2   4   3   67.86    2.11
   2   4   3   63.48    2.12
  -2  -4  -3   65.79    2.11
   2  -4   4  160.17    4.75
   2   4   4  148.77    4.55
   2  -4   4  156.35    4.58
   2   4   4  159.69    4.63
   2   4   5    0.83    0.42
   2   4   5    1.80    0.46
   2  -4   5    1.41    0.48
   2   4   6   29.04    1.25
   2   4   6   27.56    1.19
   2  -4   6   25.70    1.20
   2   4   7  177.52    5.28
   2   4   7  172.64    5.22
   2  -4   7  168.75    5.25
   2   4   8   55.90    2.08
   2   4   8   49.28    1.99
   2  -4   8   52.61    2.05
   2   4   9   41.10    1.79
   2   4   9   37.32    1.70
   2   4   9   39.70    1.32
   2  -4   9   39.78    1.33
   2   4  10   12.86    1.01
   2  -4  10   12.52    0.70
   2   4  10   14.47    0.68
   2   4  11    2.11    0.64
   2  -4  11    1.41    0.51
   2   4  11    1.02    0.40
   2  -4  12    1.43    0.55
  -2  -4 -12    1.86    0.44
   2   4  12    1.74    0.66
   2   4  12    1.50    0.42
   2   4  12    1.76    0.46
   2  -4  13   50.30    1.68
   2   4  13   47.33    1.67
   2   4  13   50.07    1.62
  -2   4 -13   49.21    1.59
  -2  -4 -13   49.58    1.60
  -2   4 -14   56.17    1.72
  -2  -4 -14   55.48    1.72
   2   4  14   53.41    1.75
   2  -4  14   54.84    1.79
   2   4  14   51.25    1.79
  -2  -4 -15   23.74    0.86
  -2   4 -15   23.02    0.85
   2   4  15   22.12    0.92
   2   4  15   20.86    0.87
   2   4  16    0.05    0.32
   2   4  16    0.39    0.32
   2   4  17    6.08    0.38
   2  -4  17    5.94    0.36
  -2   5  17   -0.15    0.25
  -2  -5  17    0.47    0.32
   2  -5 -17    0.34    0.22
   2  -5 -16    9.81    0.48
   2  -5 -15    7.22    0.47
   2  -5 -14   10.94    0.61
   2  -5 -13    0.13    0.40
  -2   5  12  116.46    4.17
  -2  -5  12  122.99    3.51
   2  -5 -12  117.89    3.51
   2   5 -12  121.80    3.55
  -2   5  11   15.51    1.14
   2   5 -11   15.38    0.73
  -2  -5  11   15.73    0.72
   2  -5 -11   16.08    0.75
   2   5 -10  135.72    3.92
  -2   5  10  133.65    4.52
   2   5 -10  135.76    3.95
  -2  -5  10  133.81    3.91
   2  -5 -10  143.69    3.93
  -2  -5   9   74.63    2.20
   2   5  -9   73.52    2.21
   2  -5  -9   74.80    2.22
   2   5  -9   73.33    2.23
   2   5  -9   73.33    2.20
   2  -5  -9   76.40    2.22
  -2   5   9   72.48    2.71
  -2  -5   8   20.12    1.09
  -2   5   8   19.23    1.11
  -2   5   7   48.67    1.82
  -2  -5   7   46.42    1.81
  -2  -5   7   50.30    1.82
  -2  -5   6  129.52    4.09
  -2  -5   6  133.79    4.09
  -2  -5   6  131.87    4.06
  -2  -5   5  372.26   10.46
  -2  -5   5  372.63   10.47
   2   5  -5  368.01   10.46
  -2  -5   5  363.21   10.43
  -2  -5   4  129.91    4.05
  -2  -5   4  134.85    4.03
  -2  -5   4  133.56    3.99
   2   5  -4  132.55    4.03
  -2  -5   3    9.08    0.68
  -2  -5   3    8.95    0.58
   2   5  -3    9.81    0.67
  -2  -5   2  239.10    6.92
  -2  -5   2  246.25    6.89
  -2  -5   1   14.36    0.71
  -2  -5   1   14.48    0.67
   2  -5  -1   16.46    0.85
  -2  -5   0  943.79   25.88
   2  -5   0  944.16   25.93
  -2  -5   0  943.55   25.78
   2   5   1   68.09    2.14
   2   5   1   65.66    2.13
   2  -5   1   67.20    2.25
   2  -5   2    1.45    0.31
   2   5   2    3.04    0.35
   2   5   2    2.82    0.40
   2  -5   2    2.61    0.54
   2   5   3   16.30    0.83
   2   5   3   16.28    0.79
   2  -5   3   16.80    0.79
   2  -5   3   15.88    0.97
   2   5   4   30.21    1.25
   2  -5   4   30.03    1.40
   2   5   5  260.40    7.58
   2  -5   5  263.99    7.77
   2   5   6  134.25    4.18
   2  -5   6  133.36    4.35
   2   5   7   54.92    2.13
   2  -5   7   59.34    2.33
   2  -5   8   57.92    1.79
   2  -5   8   58.93    1.81
   2   5   8   61.50    2.27
   2  -5   9   13.24    0.69
   2  -5   9   12.94    0.65
   2   5   9   14.47    0.66
   2   5   9   13.65    1.00
   2   5  10   88.96    3.35
   2  -5  10   92.26    2.81
   2   5  10   97.26    2.82
   2  -5  10   88.54    3.59
   2   5  11   12.93    1.08
   2  -5  11   11.58    1.27
   2  -5  11   14.68    0.78
   2   5  11   13.43    0.72
   2   5  12    4.59    0.51
   2  -5  12    4.81    0.62
   2  -5  13   31.93    1.26
   2   5  13   34.61    1.26
   2   5  14    3.04    0.46
   2  -5  14    4.13    0.57
   2   5  15    1.19    0.38
   2  -5  15    1.75    0.45
   2   5  16   11.94    0.57
   2   5  17   -0.16    0.23
  -2   6  17    2.34    0.27
  -2  -6  17    3.05    0.33
  -2   6  16    8.58    0.48
   2  -6 -16    9.27    0.45
  -2  -6  15   11.91    0.63
   2  -6 -15   10.50    0.54
  -2  -6  14   10.19    0.59
   2  -6 -14    9.04    0.54
  -2  -6  13    2.47    0.45
   2  -6 -13    1.65    0.43
   2   6 -13    1.33    0.43
  -2  -6  12   24.28    0.97
   2  -6 -12   24.98    0.97
   2   6 -12   25.82    1.00
  -2   6  11    4.75    0.77
   2   6 -11    6.09    0.51
  -2  -6  11    5.58    0.51
   2  -6 -11    4.84    0.49
  -2  -6  10    6.98    0.50
   2   6 -10    7.49    0.52
   2   6 -10    7.95    0.52
   2   6 -10    8.39    0.51
   2  -6 -10    7.28    0.55
  -2  -6   9  121.58    3.51
   2   6  -9  124.08    3.51
  -2   6   9  117.64    4.05
   2   6  -9  120.06    3.53
   2   6  -9  124.59    3.51
   2  -6  -9  120.91    3.52
  -2  -6   8   61.13    1.83
   2   6  -8   61.10    1.83
   2   6  -8   61.08    1.85
   2   6  -8   62.84    1.83
   2   6  -8   59.01    1.82
   2  -6  -8   59.89    1.84
  -2  -6   8   60.47    2.31
  -2   6   8   61.19    2.30
  -2  -6   8   55.99    2.26
  -2  -6   7    1.15    0.44
  -2  -6   7    0.49    0.42
  -2  -6   7   -0.50    0.45
  -2   6   7    0.20    0.38
  -2  -6   6   65.84    2.28
  -2  -6   6   62.88    2.33
  -2  -6   6   63.86    2.30
  -2   6   6   63.77    2.25
   2   6  -5    4.25    0.57
  -2  -6   5    5.06    0.53
  -2  -6   5    4.57    0.59
  -2  -6   5    4.67    0.54
  -2  -6   4  612.69   16.94
   2   6  -4  600.75   16.98
  -2  -6   4  608.55   17.03
  -2  -6   4  615.43   17.00
  -2  -6   3  275.13    7.73
   2   6  -3  269.16    7.80
  -2  -6   3  267.90    7.80
  -2  -6   2    7.85    0.56
   2   6  -2    7.68    0.65
  -2  -6   2    6.81    0.60
  -2  -6   1   64.62    2.04
  -2  -6   1   61.50    2.12
  -2  -6   0  298.42    8.35
   2  -6   0  296.25    8.54
  -2  -6   0  297.31    8.48
   2  -6   1    3.76    0.63
  -2  -6  -1    4.23    0.41
   2  -6   2    0.65    0.56
   2   6   2    0.57    0.39
   2   6   2    0.34    0.35
   2  -6   3   41.77    1.73
   2   6   3   43.14    1.53
   2   6   3   41.84    1.56
   2  -6   3   41.40    1.53
   2  -6   4  385.52   10.98
   2   6   4  383.90   10.75
   2   6   4  368.75   10.79
   2  -6   4  387.91   10.80
   2  -6   5   46.12    1.90
   2   6   5   42.49    1.69
   2  -6   6  151.13    5.04
   2   6   6  161.18    4.86
   2  -6   7   34.29    1.71
   2   6   7   32.76    1.50
   2   6   8   38.77    1.70
   2  -6   8   38.56    1.27
   2  -6   8   39.10    1.90
   2  -6   8   36.01    1.27
   2  -6   8   37.25    1.26
   2   6   9   71.94    2.70
   2  -6   9   69.39    2.14
   2  -6   9   66.13    2.88
   2   6   9   70.03    2.14
   2  -6   9   68.12    2.12
   2  -6   9   69.96    2.15
   2   6  10   46.00    2.08
   2  -6  10   46.62    1.56
   2   6  10   50.27    1.57
   2  -6  10   44.49    1.56
   2  -6  10   41.21    2.24
   2   6  11  189.43    6.17
   2  -6  11  182.80    6.42
   2   6  11  196.27    5.47
   2  -6  11  187.53    5.46
   2  -6  12   45.93    1.63
   2   6  12   48.21    1.61
   2   6  13    5.31    0.53
   2  -6  13    4.70    0.60
   2   6  14   21.34    0.90
   2  -6  14   21.71    0.94
   2   6  15    2.28    0.39
   2  -6  15    2.77    0.47
   2   6  16    0.24    0.28
   2  -6  16    0.30    0.35
   2   6  17    0.26    0.20
  -2   7  17    0.39    0.19
   2  -7 -16   54.79    1.62
  -2   7  16   53.49    1.66
  -2  -7  16   52.15    1.71
  -2  -7  16   58.26    1.67
   2  -7 -15    5.20    0.40
  -2  -7  15    5.44    0.49
  -2  -7  15    4.21    0.43
   2  -7 -14   32.68    1.13
  -2  -7  14   33.88    1.18
   2   7 -13   43.25    1.50
   2  -7 -13   44.66    1.47
  -2  -7  13   46.90    1.51
   2   7 -12    1.45    0.43
  -2  -7  12    1.54    0.45
   2  -7 -12    1.41    0.43
   2   7 -11    7.87    0.56
   2   7 -11    9.43    0.58
  -2  -7  11    8.83    0.59
   2  -7 -11    8.70    0.59
  -2  -7  10  138.84    4.09
   2   7 -10  143.15    4.08
  -2   7  10  140.13    4.70
   2   7 -10  143.51    4.10
   2   7 -10  140.78    4.08
   2  -7 -10  144.49    4.09
  -2  -7   9   11.74    0.60
   2   7  -9   11.58    0.59
  -2   7   9    9.95    0.90
  -2  -7   9   12.81    0.98
   2   7  -9   11.82    0.60
   2   7  -9   11.62    0.59
   2  -7  -9   11.68    0.61
  -2  -7   8    0.52    0.35
   2   7  -8    0.20    0.32
  -2  -7   8    0.69    0.54
  -2  -7   8   -0.07    0.46
   2   7  -8    0.49    0.31
   2   7  -8    0.16    0.32
   2   7  -8    0.10    0.29
   2  -7  -8    0.20    0.36
   2   7  -7  119.05    3.43
  -2  -7   7  118.27    3.44
   2   7  -7  122.00    3.43
   2  -7  -7  122.45    3.45
   2   7  -7  119.89    3.42
  -2  -7   7  121.28    4.01
  -2  -7   7  122.80    3.98
  -2  -7   6    8.53    0.72
  -2  -7   6   10.00    0.83
  -2  -7   6    9.98    0.76
   2   7  -5  100.21    3.36
  -2  -7   5  101.26    3.35
  -2  -7   5  107.17    3.46
  -2  -7   5  104.19    3.40
  -2  -7   4  337.81    9.90
   2   7  -4  346.65    9.95
  -2  -7   4  359.41   10.00
  -2  -7   3  100.98    3.10
   2   7  -3   98.25    3.17
  -2  -7   3   98.28    3.18
  -2  -7   3   92.03    3.15
   2   7  -2   43.07    1.67
  -2  -7   2   43.72    1.58
  -2  -7   2   42.99    1.67
  -2  -7   1   65.60    2.11
  -2  -7   1   62.66    2.22
   2  -7   0  907.23   24.66
  -2  -7   0  876.03   24.59
   2  -7   1   68.59    2.49
   2   7   1   73.32    2.36
   2  -7   2  120.64    3.95
   2   7   2  125.24    3.77
   2  -7   3  102.59    3.50
   2   7   3  108.37    3.32
   2  -7   4   44.04    1.87
   2   7   4   45.60    1.70
   2  -7   4   42.10    1.67
   2  -7   5    8.97    0.89
   2   7   5    7.82    0.68
   2  -7   6    9.09    0.94
   2   7   6    8.74    0.72
   2   7   7  162.91    5.00
   2  -7   7  156.56    4.48
   2  -7   7  153.46    4.46
   2  -7   7  161.37    4.48
   2  -7   7  163.95    5.27
   2  -7   8    1.11    0.42
   2  -7   8    1.96    0.45
   2  -7   8    1.02    0.39
   2  -7   8    0.45    0.69
   2   7   8    1.30    0.51
   2  -7   9    3.13    0.48
   2   7   9    3.03    0.66
   2  -7   9    2.85    0.85
   2  -7   9    2.09    0.46
   2  -7   9    4.60    0.54
   2   7  10   50.10    2.24
   2  -7  10   50.84    1.71
   2  -7  10   51.98    2.49
   2  -7  10   52.38    1.73
   2   7  11   35.10    1.25
   2  -7  11   35.10    1.32
   2  -7  11   33.95    1.28
   2   7  11   33.71    1.81
   2  -7  12   20.65    0.98
   2   7  12   21.18    0.91
   2   7  13    0.22    0.39
   2  -7  13    0.05    0.52
   2   7  14    0.22    0.35
   2  -7  14    0.47    0.51
   2   7  15  103.21    3.08
   2  -7  15  108.68    3.10
   2   7  16  113.91    3.26
   2  -7  16  115.79    3.27
  -2  -8  16    5.99    0.44
  -2  -8  16    5.72    0.40
   2  -8 -15   26.73    0.92
  -2  -8  15   27.97    1.05
  -2  -8  15   28.55    1.00
   2  -8 -14   60.85    1.85
  -2  -8  14   59.21    1.98
  -2  -8  14   62.01    1.89
   2   8 -13    4.64    0.47
   2  -8 -13    5.33    0.47
  -2  -8  13    6.10    0.53
   2   8 -12   32.13    1.15
  -2  -8  12   31.62    1.15
   2  -8 -12   29.36    1.10
   2   8 -11    1.87    0.42
   2   8 -11    2.06    0.45
  -2  -8  11    3.05    0.47
   2  -8 -11    2.34    0.43
  -2  -8  10    1.02    0.42
   2   8 -10    1.51    0.41
  -2  -8  10    1.72    0.43
   2   8 -10    1.82    0.42
   2   8 -10    1.84    0.36
   2  -8 -10    1.29    0.44
  -2  -8   9   37.80    1.32
   2   8  -9   39.24    1.30
  -2  -8   9   38.55    1.32
  -2  -8   9   36.84    1.87
  -2  -8   9   37.19    1.83
   2   8  -9   38.72    1.31
   2   8  -9   39.70    1.29
   2  -8  -9   37.58    1.30
  -2  -8   8   78.59    2.38
   2   8  -8   80.28    2.36
  -2  -8   8   76.77    3.00
  -2  -8   8   74.64    2.92
   2   8  -8   77.55    2.37
   2   8  -8   82.78    2.35
   2   8  -8   78.71    2.34
   2  -8  -8   78.59    2.37
  -2  -8   7   97.72    2.83
   2   8  -7   98.57    2.81
  -2  -8   7   96.14    3.45
  -2  -8   7   99.85    3.41
  -2  -8   7   96.58    2.83
   2   8  -7  101.47    2.82
   2   8  -7   91.80    2.80
   2  -8  -7   95.94    2.83
   2  -8  -6   48.85    1.53
   2   8  -6   48.48    1.51
  -2  -8   6   50.05    1.54
   2   8  -6   49.97    1.52
  -2  -8   6   51.80    2.10
  -2  -8   6   52.46    2.04
  -2  -8   6   48.54    2.01
  -2  -8   5    5.73    0.66
  -2  -8   5    6.51    0.65
   2   8  -5    4.89    0.63
  -2  -8   5    6.96    0.52
  -2  -8   4   40.90    1.65
  -2  -8   4   34.64    1.60
  -2  -8   4   38.30    1.58
   2   8  -4   39.87    1.62
  -2  -8   3   12.03    0.81
  -2  -8   3    9.73    0.76
  -2  -8   3   10.80    0.73
   2   8  -3   10.91    0.79
  -2  -8   2  102.06    3.43
  -2  -8   2  106.76    3.31
   2   8  -2  105.82    3.42
  -2  -8   1   18.04    1.00
  -2  -8   0  217.20    6.68
   2  -8   0  234.84    6.77
   2   8   1    1.22    0.34
   2  -8   1    0.91    0.56
   2   8   2   53.24    1.90
   2  -8   2   52.58    2.08
   2  -8   3    0.37    0.52
   2  -8   4  236.05    7.20
   2  -8   5    5.77    0.65
  -2  -8  -5    6.37    0.38
   2  -8   5    6.05    0.84
   2  -8   6   37.56    1.27
   2  -8   6   37.60    1.87
   2  -8   6   39.55    1.71
   2  -8   7   96.01    3.25
   2   8   7   94.17    3.18
   2  -8   7   88.82    2.63
   2  -8   7   90.34    2.65
   2  -8   7   85.17    2.65
   2  -8   7   88.73    3.41
   2   8   8   25.33    1.38
   2  -8   8   26.63    0.99
   2  -8   8   25.94    1.02
   2  -8   8   24.65    1.01
   2  -8   8   24.46    1.61
   2  -8   9    0.68    0.62
   2  -8   9    1.11    0.53
   2  -8   9    0.65    0.46
   2  -8   9    0.61    0.76
   2   8   9    0.79    0.59
   2   8  10   34.22    1.75
   2  -8  10   32.33    1.26
   2  -8  10   35.18    2.01
   2  -8  10   32.37    1.24
   2  -8  11   44.62    1.59
   2  -8  11   44.72    1.55
   2  -8  12   36.06    1.38
   2  -8  12   37.30    1.32
   2  -8  13   -0.20    0.53
   2   8  14    0.53    0.27
   2  -8  14   -0.27    0.46
   2   8  14    0.48    0.33
   2   8  15    2.20    0.26
   2   8  15    2.49    0.32
   2  -8  15    2.45    0.42
   2  -8  16    2.53    0.34
  -2  -9  16    7.98    0.40
  -2  -9  16    6.25    0.40
  -2  -9  15    0.36    0.37
  -2  -9  15    0.16    0.36
   2  -9 -14    6.24    0.42
  -2  -9  14    6.43    0.56
  -2  -9  14    6.02    0.53
  -2  -9  14    5.83    0.49
   2   9 -13    0.27    0.36
   2  -9 -13    0.61    0.35
  -2  -9  13    0.06    0.40
  -2  -9  13    0.33    0.52
   2   9 -12    2.24    0.44
  -2  -9  12    2.46    0.60
  -2  -9  12    2.37    0.48
   2  -9 -12    2.68    0.43
   2   9 -11    4.47    0.49
   2   9 -11    3.32    0.46
  -2  -9  11    4.05    0.50
  -2  -9  11    3.48    0.64
  -2  -9  11    3.83    0.51
   2  -9 -11    4.15    0.45
  -2  -9  10   40.26    1.39
   2   9 -10   39.14    1.35
  -2  -9  10   41.59    1.39
   2   9 -10   41.62    1.38
   2   9 -10   38.41    1.35
   2  -9 -10   38.93    1.35
  -2  -9   9   10.20    0.62
  -2  -9   9    9.59    0.63
   2   9  -9   10.03    0.59
  -2  -9   9    8.57    1.01
  -2  -9   9    9.13    0.96
   2   9  -9   10.15    0.59
   2   9  -9   10.54    0.57
   2  -9  -9   10.88    0.61
  -2  -9   8    2.50    0.43
  -2  -9   8    1.91    0.56
  -2  -9   8    2.35    0.46
   2   9  -8    2.37    0.39
  -2  -9   8    3.11    0.75
  -2  -9   8    2.14    0.63
   2   9  -8    2.24    0.40
   2   9  -8    1.96    0.38
   2  -9  -8    2.50    0.42
   2   9  -8    2.29    0.37
  -2  -9   7    1.74    0.39
  -2  -9   7    1.32    0.51
   2   9  -7    1.49    0.35
  -2  -9   7    1.20    0.53
   2   9  -7    1.65    0.37
   2  -9  -7    1.26    0.40
  -2  -9   6   30.47    1.18
   2   9  -6   31.33    1.04
  -2  -9   6   31.99    1.56
  -2  -9   6   29.00    1.05
   2   9  -6   31.60    1.03
   2  -9  -6   31.07    1.06
  -2  -9   5   -0.24    0.45
  -2  -9   5    0.84    0.44
   2   9  -5    0.49    0.30
  -2  -9   5    0.42    0.27
   2   9  -5    0.37    0.26
   2  -9  -5    0.16    0.32
  -2  -9   5    0.07    0.46
  -2  -9   5    0.27    0.46
  -2  -9   4   89.43    3.20
  -2  -9   4   92.42    3.24
  -2  -9   4   95.16    2.78
   2   9  -4   93.95    3.19
  -2  -9   4   89.02    3.13
  -2  -9   3   15.14    0.98
  -2  -9   3   14.77    1.00
  -2  -9   3   16.86    0.72
   2   9  -3   14.59    0.95
  -2  -9   2   19.48    1.08
  -2  -9   2   18.18    1.06
  -2  -9   2   19.10    0.78
   2   9  -2   17.18    1.03
  -2  -9   1   27.97    1.34
   2   9  -1   26.50    1.29
  -2  -9   0   80.94    2.84
   2  -9   1    0.79    0.54
  -2  -9  -2    4.30    0.33
   2  -9   2    4.18    0.70
  -2  -9  -3   29.62    1.00
   2  -9   3   30.23    1.53
   2  -9   4   52.20    1.62
   2  -9   4   49.90    2.20
  -2  -9  -4   52.75    1.62
   2  -9   5    1.95    0.38
  -2  -9  -5    1.61    0.28
   2  -9   5    1.62    0.64
  -2  -9  -5    2.04    0.28
   2  -9   6   95.80    3.63
   2  -9   6   97.48    3.44
   2  -9   6   98.63    2.90
   2  -9   7    0.95    0.73
   2  -9   7   -0.23    0.58
   2  -9   7    0.26    0.41
   2  -9   8   59.27    2.54
   2  -9   8   59.21    1.94
   2  -9   8   57.44    2.68
   2  -9   8   59.85    1.92
   2  -9   8   64.48    1.96
   2  -9   9   17.88    0.88
   2  -9   9   18.21    1.46
   2  -9   9   18.43    0.90
   2  -9  10    0.17    0.56
   2  -9  10    0.10    0.50
   2  -9  11   11.84    0.78
   2  -9  11   10.95    0.71
   2  -9  12    2.62    0.60
   2  -9  12    2.62    0.50
   2  -9  13    2.54    0.57
   2   9  13    2.58    0.34
   2  -9  14    5.69    0.53
   2   9  14    5.24    0.36
   2  -9  15   29.83    0.96
   2   9  15   25.04    0.86
   2  -9  16    0.40    0.24
  -2 -10  15    4.80    0.39
  -2 -10  15    4.75    0.39
   2 -10 -15    4.31    0.27
  -2 -10  14   19.73    0.84
  -2 -10  14   18.98    0.77
  -2 -10  14   21.41    0.82
  -2 -10  13   25.93    1.04
  -2 -10  13   25.98    0.96
   2  10 -13   24.43    0.93
   2  10 -12   32.60    1.17
  -2 -10  12   33.75    1.18
  -2 -10  12   33.83    1.20
  -2 -10  12   33.96    1.29
   2 -10 -12   31.82    1.12
   2  10 -11    5.74    0.50
   2  10 -11    5.60    0.50
  -2 -10  11    6.70    0.55
  -2 -10  11    6.99    0.69
  -2 -10  11    6.44    0.55
   2 -10 -11    5.97    0.49
  -2 -10  10    0.55    0.58
  -2 -10  10    0.80    0.44
   2  10 -10    0.21    0.39
  -2 -10  10    0.15    0.47
   2  10 -10   -0.23    0.38
   2  10 -10    0.34    0.37
   2 -10 -10    0.22    0.40
  -2 -10   9    1.38    0.46
  -2 -10   9    2.00    0.58
  -2 -10   9    1.60    0.49
   2  10  -9    1.39    0.41
  -2 -10   9    2.35    0.69
   2  10  -9    1.98    0.41
   2  10  -9    1.33    0.39
   2 -10  -9    2.16    0.41
  -2 -10   8   19.18    0.96
  -2 -10   8   18.38    0.82
   2  10  -8   18.43    0.78
  -2 -10   8   18.75    0.84
  -2 -10   8   15.17    1.22
  -2 -10   8   18.23    1.28
   2  10  -8   18.71    0.79
   2  10  -8   18.23    0.77
   2 -10  -8   20.14    0.82
  -2 -10   7   63.87    1.99
  -2 -10   7   62.41    2.09
   2  10  -7   63.40    1.96
  -2 -10   7   60.45    2.57
  -2 -10   7   64.24    2.62
   2  10  -7   64.65    1.96
   2 -10  -7   66.58    1.97
  -2 -10   6    2.60    0.54
   2  10  -6    3.66    0.39
  -2 -10   6    3.61    0.72
  -2 -10   6    3.77    0.69
  -2 -10   6    3.38    0.39
   2  10  -6    3.70    0.40
   2 -10  -6    4.50    0.44
   2  10  -5    9.37    0.49
  -2 -10   5    8.24    0.87
  -2 -10   5    8.69    0.86
  -2 -10   5    7.37    0.47
   2 -10  -5    9.39    0.51
   2  10  -5    9.61    0.49
  -2 -10   5   10.00    0.63
  -2 -10   4    2.12    0.45
   2  10  -4    3.03    0.34
  -2 -10   4    2.40    0.60
  -2 -10   4    1.43    0.48
  -2 -10   4    1.98    0.29
   2 -10  -4    2.36    0.34
   2  10  -4    2.79    0.34
   2  10  -4    2.56    0.58
  -2 -10   3    1.33    0.40
   2 -10  -3    0.84    0.28
   2  10  -3    0.39    0.29
  -2 -10   3    0.96    0.48
  -2 -10   3    0.89    0.46
   2 -10  -3    0.37    0.29
  -2 -10   3    0.45    0.26
   2  10  -3    0.62    0.28
   2  10  -3    0.37    0.46
   2 -10  -2  187.34    5.37
  -2 -10   2  191.33    5.92
  -2 -10   2  189.90    5.94
   2  10  -2  199.69    5.90
   2 -10  -2  191.26    5.34
   2 -10  -1   25.39    0.91
  -2 -10   1   24.40    0.87
  -2 -10   1   25.48    1.33
   2 -10   0   15.82    0.66
   2 -10   0   14.95    0.66
  -2 -10   0   16.03    0.62
   2 -10   1   10.15    0.91
   2 -10   1   10.03    0.52
  -2 -10  -1   10.59    0.49
   2 -10   2   31.00    1.07
  -2 -10  -2   33.01    1.07
   2 -10   2   31.32    1.60
  -2 -10  -2   30.43    1.03
   2  10   2   29.96    1.02
   2 -10   3    8.69    0.47
  -2 -10  -3    8.14    0.45
   2  10   3    7.52    0.41
  -2 -10  -3    7.78    0.43
   2 -10   3    6.85    0.84
   2 -10   4   42.79    2.02
  -2 -10  -4   45.50    1.42
   2 -10   4   44.43    1.43
   2  10   4   43.72    1.40
  -2 -10  -4   42.09    1.37
   2 -10   5   12.60    1.13
  -2 -10  -5   13.68    0.61
   2  10   5   13.39    0.60
  -2 -10  -5   13.30    0.57
   2 -10   5   13.06    0.67
   2 -10   6   17.51    1.37
   2 -10   6   18.64    0.83
   2 -10   7   43.34    2.19
   2 -10   7   43.58    1.50
   2 -10   8    1.66    0.80
   2 -10   8    0.49    0.48
   2 -10   9    1.72    0.56
   2 -10   9    2.22    0.55
   2 -10  10    2.54    0.60
   2 -10  10    2.25    0.54
   2 -10  11    0.56    0.50
   2 -10  11    0.48    0.57
   2  10  11    0.45    0.34
   2 -10  12    0.48    0.55
   2  10  12    0.66    0.32
   2 -10  13    6.13    0.57
   2  10  13    5.24    0.39
   2 -10  14   28.46    1.02
   2  10  14   27.89    0.93
   2 -10  15    0.93    0.31
   2  10  15    0.40    0.17
   2 -11 -15    1.43    0.17
  -2 -11  15    1.38    0.27
  -2 -11  14   27.04    0.94
  -2 -11  14   28.72    0.93
  -2 -11  13   45.58    1.46
  -2 -11  13   47.79    1.49
  -2 -11  13   45.69    1.52
   2  11 -13   44.42    1.45
  -2 -11  12    0.86    0.40
  -2 -11  12    0.68    0.48
  -2 -11  12    0.11    0.39
   2  11 -12   -0.39    0.34
  -2 -11  11   55.72    1.78
   2  11 -11   52.96    1.73
  -2 -11  11   56.68    1.86
  -2 -11  11   55.50    1.77
   2  11 -11   55.70    1.76
   2  11 -10    1.87    0.41
  -2 -11  10    2.30    0.48
   2  11 -10    2.18    0.39
  -2 -11  10    2.63    0.48
  -2 -11  10    2.60    0.58
   2  11 -10    2.49    0.42
   2  11  -9    1.57    0.42
  -2 -11   9    2.03    0.50
   2  11  -9    1.63    0.39
  -2 -11   9    1.84    0.47
  -2 -11   9    2.43    0.57
   2  11  -9    1.87    0.40
  -2 -11   8   35.76    1.29
   2  11  -8   32.91    1.22
   2  11  -8   35.22    1.23
   2  11  -8   35.60    1.22
  -2 -11   8   37.91    1.27
  -2 -11   8   37.20    1.39
  -2 -11   7   12.10    0.71
   2  11  -7   11.16    0.61
  -2 -11   7    9.81    1.01
   2 -11  -7   12.29    0.61
   2  11  -7   12.04    0.60
  -2 -11   7   12.18    0.77
  -2 -11   7   11.73    0.65
   2  11  -6   55.66    1.73
  -2 -11   6   52.47    2.37
  -2 -11   6   53.83    2.39
   2 -11  -6   55.88    1.78
   2  11  -6   56.37    1.73
  -2 -11   6   55.89    1.87
   2 -11  -5   34.38    1.18
   2  11  -5   33.58    1.15
  -2 -11   5   32.46    1.71
  -2 -11   5   32.60    1.72
   2 -11  -5   34.24    1.20
   2  11  -5   33.83    1.15
  -2 -11   5   36.51    1.30
   2  11  -4   32.71    1.10
   2 -11  -4   33.60    1.14
  -2 -11   4   36.87    1.75
  -2 -11   4   29.36    1.62
   2 -11  -4   33.10    1.17
  -2 -11   4   29.89    1.11
   2  11  -4   33.67    1.11
  -2 -11   4   34.73    1.24
   2 -11  -3   23.35    0.86
   2  11  -3   22.74    0.83
  -2 -11   3   21.96    1.35
  -2 -11   3   21.75    1.32
   2 -11  -3   22.52    0.89
  -2 -11   3   21.55    0.83
   2  11  -3   23.20    0.84
  -2 -11   3   24.58    0.95
   2 -11  -2    0.90    0.29
   2 -11  -2    0.59    0.31
  -2 -11   2    1.08    0.59
  -2 -11   2    0.96    0.51
   2 -11  -2    0.43    0.33
   2  11  -2    0.40    0.29
  -2 -11   2    0.96    0.31
   2 -11  -1   82.12    2.46
  -2 -11   1   84.27    3.06
  -2 -11   1   76.69    2.96
   2 -11  -1   83.60    2.42
  -2 -11   1   80.06    2.43
   2 -11  -1   81.78    2.46
   2 -11   0    0.02    0.30
   2 -11   0    0.23    0.29
   2 -11   0    0.43    0.27
  -2 -11   0    0.20    0.27
   2 -11   1    1.24    0.34
  -2 -11  -1    1.17    0.28
   2 -11   2   28.52    1.04
  -2 -11  -2   29.19    1.00
   2 -11   3    1.80    0.35
  -2 -11  -3    1.97    0.31
   2 -11   4    0.32    0.33
   2  11   4    0.65    0.26
  -2 -11  -4    0.63    0.29
   2  11   5    0.32    0.30
   2  11   5    0.32    0.28
  -2 -11  -5    0.30    0.28
   2 -11   5    0.10    0.42
   2  11   6    2.94    0.39
   2 -11   6    2.77    0.51
   2  11   7   55.96    1.79
   2 -11   7   56.29    1.86
   2  11   8    9.39    0.55
   2 -11   8    9.27    0.71
   2  11   9    7.90    0.52
   2 -11   9    6.71    0.66
   2  11  10   51.71    1.67
   2 -11  10   50.97    1.73
   2 -11  10   51.45    1.75
   2  11  11   33.84    1.16
   2 -11  11   33.82    1.26
   2 -11  11   31.17    1.23
   2 -11  12    0.83    0.50
   2  11  12    0.73    0.29
   2 -11  13   11.30    0.63
   2  11  13   10.22    0.49
   2 -11  14   28.71    0.95
   2  11  14   28.58    0.88
   2 -12 -14    5.51    0.29
  -2 -12  14    6.29    0.38
  -2 -12  13   43.64    1.30
  -2 -12  13   42.18    1.35
  -2 -12  13   40.25    1.30
  -2 -12  13   43.07    1.31
   2 -12 -12   16.90    0.66
  -2 -12  12   16.54    0.72
  -2 -12  12   15.62    0.71
  -2 -12  12   16.64    0.77
  -2 -12  12   18.24    0.75
   2  12 -12   17.30    0.70
   2  12 -11   -0.06    0.33
   2 -12 -11    0.16    0.30
  -2 -12  11    0.87    0.42
  -2 -12  11   -0.27    0.45
  -2 -12  11    0.55    0.39
   2  12 -11    0.37    0.34
   2  12 -10    0.29    0.36
   2 -12 -10    1.21    0.34
  -2 -12  10    0.02    0.45
   2  12 -10    0.66    0.34
  -2 -12  10    0.90    0.50
  -2 -12  10    0.59    0.42
   2  12 -10    0.34    0.36
   2  12  -9    2.88    0.43
  -2 -12   9    3.02    0.52
   2 -12  -9    2.48    0.39
   2  12  -9    3.12    0.39
  -2 -12   9    2.72    0.54
  -2 -12   9    4.02    0.48
   2  12  -9    3.08    0.41
   2 -12  -8   25.70    0.99
  -2 -12   8   25.82    1.05
   2  12  -8   25.01    0.98
   2  12  -8   24.64    0.97
  -2 -12   8   28.44    1.13
   2  12  -8   27.44    0.99
   2 -12  -8   26.53    0.98
   2 -12  -7   19.86    0.84
  -2 -12   7   20.31    0.90
   2  12  -7   19.54    0.81
   2  12  -7   20.11    0.81
   2 -12  -7   20.87    0.83
   2  12  -7   18.76    0.81
  -2 -12   7   20.83    0.96
   2 -12  -6    0.24    0.36
  -2 -12   6    0.82    0.47
   2  12  -6    0.41    0.37
  -2 -12   6   -0.18    0.56
   2 -12  -6    0.33    0.34
   2  12  -6   -0.05    0.33
  -2 -12   6    0.34    0.51
   2 -12  -5   16.85    0.75
   2  12  -5   18.29    0.75
  -2 -12   5   18.86    0.81
  -2 -12   5   14.98    1.19
   2 -12  -5   18.31    0.79
   2  12  -5   16.42    0.73
  -2 -12   5   18.76    0.89
   2 -12  -4    7.87    0.55
  -2 -12   4    8.51    0.95
  -2 -12   4    8.03    0.91
   2  12  -4    8.99    0.51
   2 -12  -4    8.54    0.54
   2  12  -4    9.68    0.53
   2 -12  -3   13.67    0.68
  -2 -12   3   12.78    1.11
  -2 -12   3   13.86    1.10
   2  12  -3   13.28    0.61
   2 -12  -3   13.97    0.64
   2  12  -3   14.50    0.65
   2 -12  -2    9.99    0.53
  -2 -12   2    9.88    0.99
  -2 -12   2    8.64    0.89
   2 -12  -2    9.99    0.58
   2  12  -2   10.05    0.52
  -2 -12   2    9.99    0.53
   2 -12  -2    9.72    0.56
   2 -12  -1   56.13    1.83
  -2 -12   1   59.58    2.40
   2 -12  -1   58.63    1.78
  -2 -12   1   56.26    1.80
   2 -12   0   47.31    1.54
  -2 -12   0   45.47    1.50
  -2 -12   0   46.79    2.06
   2 -12   1    0.11    0.34
  -2 -12  -1    0.02    0.31
   2 -12   2    6.72    0.49
  -2 -12  -2    6.32    0.44
   2 -12   3  436.65   11.99
  -2 -12  -3  430.58   11.95
   2 -12   4    0.02    0.35
  -2 -12  -4    0.44    0.31
  -2 -12  -5   57.82    1.80
   2 -12   6   73.23    2.37
   2  12   6   77.89    2.33
   2 -12   7   12.28    0.77
   2  12   7   12.81    0.60
   2  12   7   12.71    0.62
   2 -12   8    1.01    0.53
   2  12   8    0.97    0.31
   2  12   8    0.81    0.33
   2 -12   9   29.74    1.23
   2  12   9   32.70    1.13
   2 -12  10    4.13    0.58
   2  12  10    4.02    0.39
   2  12  11    2.91    0.35
   2  12  11    2.31    0.28
   2  12  12    0.31    0.25
   2  12  12    0.21    0.20
  -2  12 -12    0.41    0.27
   2 -12  13    2.55    0.38
   2  12  13    2.02    0.20
   2  12  13    2.13    0.25
   2  12  14    1.04    0.17
  -2 -12 -14    1.16    0.16
  -2 -13  13   16.09    0.59
   2 -13 -13   15.21    0.55
  -2 -13  13   16.88    0.60
   2 -13 -12    1.08    0.23
  -2 -13  12    0.92    0.33
  -2 -13  12    1.04    0.35
  -2 -13  12    0.64    0.31
   2  13 -12    0.66    0.28
   2 -13 -11   41.52    1.38
  -2 -13  11   46.47    1.45
  -2 -13  11   44.69    1.42
  -2 -13  11   46.92    1.48
   2  13 -11   44.79    1.42
   2 -13 -10   33.31    1.14
   2  13 -10   34.38    1.15
  -2 -13  10   35.40    1.21
   2  13 -10   32.13    1.15
  -2 -13  10   34.30    1.18
  -2 -13  10   36.22    1.25
   2  13 -10   35.43    1.17
  -2 -13   9   40.19    1.40
   2 -13  -9   39.62    1.33
   2  13  -9   39.14    1.33
   2  13  -9   39.67    1.33
  -2 -13   9   42.62    1.45
   2  13  -9   42.93    1.35
   2 -13  -8   34.72    1.21
  -2 -13   8   35.90    1.28
   2  13  -8   33.60    1.19
   2  13  -8   34.70    1.19
  -2 -13   8   37.25    1.32
   2 -13  -8   35.18    1.21
   2  13  -8   34.93    1.20
   2 -13  -7   24.83    0.93
  -2 -13   7   24.00    0.98
   2  13  -7   22.52    0.90
   2  13  -7   23.27    0.89
  -2 -13   7   24.21    1.04
   2 -13  -7   24.91    0.93
   2 -13  -6   12.44    0.64
   2 -13  -6   13.01    0.65
   2  13  -6   12.13    0.64
  -2 -13   6   12.32    0.71
   2  13  -6   12.90    0.63
   2 -13  -5   60.66    1.90
   2  13  -5   57.22    1.83
  -2 -13   5   60.99    1.89
   2 -13  -5   58.07    1.86
   2  13  -5   59.03    1.83
   2 -13  -4   20.73    0.88
  -2 -13   4   20.03    1.36
   2  13  -4   19.89    0.81
   2  13  -4   21.24    0.83
   2 -13  -4   21.24    0.85
   2 -13  -3   13.33    0.68
  -2 -13   3   11.45    1.06
   2  13  -3   12.30    0.60
   2 -13  -3   12.55    0.63
   2  13  -3   12.50    0.63
   2 -13  -2    7.05    0.48
   2  13  -2    6.76    0.50
  -2 -13   2    6.58    0.82
   2  13  -2    5.95    0.45
  -2 -13   2    6.47    0.48
   2 -13  -2    6.66    0.54
   2 -13  -1  129.85    3.64
   2  13  -1  126.02    3.61
  -2 -13   1  123.84    3.67
   2 -13  -1  121.98    3.69
  -2 -13   0   49.04    1.61
   2 -13   0   49.74    1.64
  -2 -13  -1    0.25    0.31
   2 -13   1    0.48    0.37
  -2 -13  -2  209.11    5.86
   2 -13   2  204.91    5.89
  -2 -13  -3    4.78    0.42
   2 -13   3    3.91    0.46
  -2 -13  -4   46.81    1.53
  -2 -13  -5   16.64    0.72
   2 -13   6   16.81    0.85
   2  13   7   74.83    2.25
   2 -13   7   70.49    2.30
   2  13   8    2.92    0.36
   2 -13   8    2.71    0.55
   2  13   9    0.59    0.30
   2 -13   9    0.14    0.49
   2  13  10    8.14    0.46
   2 -13  10    6.92    0.61
   2  13  11   41.10    1.30
  -2  13 -11   41.17    1.29
   2  13  12   -0.08    0.21
  -2  13 -12    0.43    0.23
   2  13  13    3.15    0.23
  -2 -13 -13    2.89    0.22
   2 -14 -12    1.14    0.19
  -2 -14  12    1.37    0.28
   2 -14 -11    4.79    0.31
  -2 -14  11    4.58    0.40
   2  14 -11    4.84    0.34
   2  14 -10    0.91    0.30
   2 -14 -10    0.43    0.26
  -2 -14  10    0.95    0.39
   2  14 -10    0.76    0.29
   2  14  -9   11.35    0.57
   2  14  -9   12.13    0.59
  -2 -14   9   13.92    0.67
   2 -14  -9   14.01    0.58
   2 -14  -9   12.48    0.56
   2  14  -9   12.78    0.59
   2  14  -8    0.58    0.31
   2  14  -8    0.18    0.34
  -2 -14   8    0.75    0.43
   2 -14  -8    0.17    0.30
   2 -14  -8    0.38    0.29
   2  14  -7   49.05    1.55
   2 -14  -7   48.87    1.57
   2  14  -7   49.02    1.55
  -2 -14   7   48.26    1.61
   2 -14  -7   49.57    1.58
   2  14  -6   44.91    1.45
   2  14  -6   43.07    1.45
  -2 -14   6   45.34    1.50
   2 -14  -6   45.39    1.47
   2 -14  -6   45.96    1.50
   2  14  -5   13.14    0.63
   2 -14  -5   13.57    0.65
   2  14  -5   13.67    0.64
  -2 -14   5   13.13    0.69
   2 -14  -5   12.86    0.66
   2  14  -4    1.69    0.36
   2 -14  -4    1.96    0.38
   2  14  -4    2.24    0.41
   2 -14  -4    1.33    0.39
   2  14  -3    5.56    0.45
   2 -14  -3    5.90    0.47
   2  14  -3    6.63    0.49
   2 -14  -3    7.05    0.52
   2 -14  -2   38.80    1.31
   2  14  -2   39.56    1.30
   2  14  -2   39.53    1.30
  -2 -14   2   37.72    1.34
   2 -14  -2   38.66    1.37
   2  14  -1   34.43    1.17
   2  14  -1   34.68    1.15
  -2 -14   1   32.30    1.20
   2 -14  -1   33.00    1.22
   2  14   0   83.39    2.46
  -2 -14   0   82.27    2.52
   2 -14   0   82.13    2.54
  -2 -14  -1   17.38    0.76
   2 -14   1   17.67    0.80
   2 -14   2    0.99    0.39
  -2 -14  -2    0.38    0.31
  -2 -14  -3   64.61    2.02
   2 -14   3   64.55    2.05
  -2 -14  -4   13.46    0.64
  -2 -14  -5   82.43    2.47
  -2 -14  -5   81.27    2.47
  -2 -14  -6  122.46    3.56
   2 -14   7   87.44    2.67
   2 -14   8    6.52    0.59
   2  14   8    7.52    0.44
   2 -14   9   13.51    0.72
   2  14   9   14.27    0.60
  -2 -14 -10    2.41    0.29
   2  14  10    2.08    0.27
  -2 -14 -11    4.05    0.29
  -2  14 -11    3.88    0.30
   2  14  11    3.39    0.28
   2 -14  11    3.86    0.42
  -2 -14 -12   13.20    0.48
   2  14  12   11.97    0.47
  -2 -15  11   38.60    1.14
   2 -15 -11   35.07    1.09
  -2 -15  10   36.96    1.14
   2 -15 -10   33.91    1.07
   2  15 -10   34.02    1.09
   2  15 -10   34.27    1.09
   2 -15  -9   16.12    0.59
   2 -15  -9   14.85    0.58
   2  15  -9   14.64    0.61
  -2 -15   9   16.66    0.67
   2 -15  -8    5.67    0.38
   2 -15  -8    5.46    0.38
   2  15  -8    5.19    0.40
   2  15  -8    4.84    0.38
   2 -15  -7    5.06    0.40
   2 -15  -7    4.79    0.39
  -2 -15   7    5.03    0.47
   2  15  -7    4.83    0.40
   2  15  -7    4.23    0.39
   2 -15  -6    5.32    0.42
   2 -15  -6    6.24    0.43
  -2 -15   6    5.33    0.48
   2  15  -6    4.95    0.43
   2  15  -6    5.29    0.41
   2 -15  -5   26.60    1.00
   2  15  -5   27.41    0.97
   2 -15  -5   28.44    0.99
   2  15  -5   26.20    0.96
   2 -15  -4   12.36    0.64
   2  15  -4   13.58    0.63
   2 -15  -4   14.19    0.64
   2  15  -4   12.44    0.60
   2 -15  -3    0.41    0.35
   2  15  -3    0.42    0.34
   2  15  -3    0.56    0.37
   2 -15  -2    2.77    0.42
  -2 -15   2    2.92    0.39
   2  15  -2    3.22    0.40
   2  15  -2    1.87    0.41
   2  15  -1   31.23    1.07
   2  15  -1   31.05    1.06
  -2 -15   1   29.95    1.11
   2 -15  -1   28.62    1.12
   2  15   0    0.49    0.36
  -2 -15   0    0.46    0.33
   2 -15   0    0.28    0.37
   2  15   1    0.32    0.34
  -2 -15  -1    0.32    0.31
   2 -15   1   -0.32    0.38
  -2 -15  -2    1.41    0.35
   2 -15   2    1.22    0.36
  -2 -15  -3    1.49    0.33
  -2 -15  -4   12.20    0.60
  -2 -15  -5   24.72    0.92
  -2 -15  -5   25.58    0.93
  -2 -15  -6    8.96    0.50
  -2 -15  -7    0.87    0.28
  -2 -15  -8    3.99    0.33
  -2 -15  -9   30.60    1.00
   2 -15  10   16.05    0.70
  -2 -15 -10   16.15    0.60
  -2  15 -10   17.38    0.61
   2 -15  11   31.51    0.98
  -2 -15 -11   28.83    0.93
  -2  15 -11   31.55    0.94
  -2 -16  10    9.22    0.42
  -2 -16   9   15.70    0.61
   2  16  -9   15.21    0.57
   2 -16  -9   15.83    0.56
   2  16  -8    3.11    0.29
  -2 -16   8    3.41    0.37
   2  16  -8    3.19    0.31
   2 -16  -8    3.55    0.29
   2  16  -7    7.14    0.42
   2  16  -7    7.61    0.44
  -2 -16   7    8.43    0.48
   2 -16  -7    8.93    0.44
   2  16  -6   -0.35    0.28
   2  16  -6    0.49    0.30
   2 -16  -6    0.15    0.27
   2  16  -5    6.72    0.42
   2  16  -5    7.11    0.44
   2 -16  -5    6.52    0.44
   2  16  -4    0.21    0.30
   2  16  -4    0.47    0.33
   2 -16  -4    0.08    0.30
   2  16  -3   24.39    0.87
   2  16  -3   23.80    0.87
   2 -16  -3   23.01    0.91
   2  16  -2   48.40    1.52
   2  16  -2   49.80    1.51
  -2 -16   2   47.23    1.56
   2 -16  -2   46.59    1.57
   2  16  -1   18.88    0.74
   2 -16  -1   17.89    0.78
   2  16  -1   18.15    0.72
  -2 -16   1   17.88    0.76
   2 -16   0    0.31    0.34
  -2 -16   0    0.10    0.31
   2  16   0   -0.25    0.34
   2  16   0   -0.11    0.36
   2  16   1   66.48    1.98
   2  16   1   65.65    1.97
  -2 -16  -1   66.12    2.03
   2 -16   1   62.61    2.03
  -2 -16  -2   18.61    0.77
   2  16   2   19.29    0.74
  -2 -16  -3   10.52    0.55
  -2 -16  -4    0.99    0.29
  -2 -16  -5    0.83    0.28
  -2 -16  -6   27.86    0.95
  -2 -16  -7   14.66    0.58
  -2 -16  -8    0.76    0.22
  -2  16  -9    4.72    0.30
  -2 -16  -9    4.19    0.27
  -2  16 -10    1.95    0.20
   2  17  -8    0.12    0.19
   2 -17  -8    0.16    0.17
   2  17  -7    4.95    0.31
   2 -17  -7    4.64    0.30
   2 -17  -6    3.39    0.29
   2  17  -6    2.98    0.30
   2  17  -6    2.54    0.28
   2 -17  -5   25.23    0.87
   2  17  -5   25.39    0.85
   2  17  -5   24.53    0.84
   2 -17  -4    9.10    0.47
   2  17  -4    9.51    0.46
   2  17  -4    8.40    0.44
   2 -17  -3    0.05    0.28
   2  17  -3   -0.36    0.30
   2  17  -3    0.12    0.27
   2 -17  -2   31.70    1.11
   2  17  -2   33.48    1.07
   2  17  -2   32.52    1.07
   2 -17  -1    1.85    0.33
  -2 -17   1    1.86    0.32
   2  17  -1    2.69    0.32
   2  17  -1    2.15    0.33
   2 -17   0    8.90    0.51
  -2 -17   0    8.35    0.49
   2  17   0    9.23    0.48
   2  17   0    9.40    0.47
  -2 -17  -1   19.98    0.79
   2  17   1   20.79    0.76
   2  17   1   21.11    0.76
  -2 -17  -2   38.85    1.29
   2  17   2   38.59    1.25
   2  17   2   41.07    1.25
  -2 -17  -3    9.53    0.50
   2  17   3   10.88    0.50
   2  17   3   10.19    0.48
  -2 -17  -4   34.57    1.15
   2  17   4   36.05    1.12
  -2 -17  -5   28.63    0.96
   2  17   5   29.25    0.94
   2 -17   6   22.13    0.86
   2  17   6   23.96    0.78
  -2 -17  -7    0.27    0.18
   2 -17   7    0.23    0.35
   2  17   7    0.11    0.20
  -2 -17  -8    3.56    0.22
  -2  17  -8    3.84    0.25
   2 -17   8    3.93    0.36
   2  17   8    3.59    0.22
   2  18  -6    8.06    0.35
   2 -18  -6    8.12    0.35
   2  18  -5    8.08    0.36
   2 -18  -5    7.39    0.36
   2  18  -4    2.23    0.25
   2 -18  -4    1.77    0.25
   2 -18  -3    7.38    0.40
   2  18  -3    7.69    0.39
   2  18  -3    8.11    0.38
   2 -18  -2    1.50    0.26
   2  18  -2    1.31    0.25
   2  18  -2    1.45    0.26
   2  18  -1    0.61    0.24
   2  18  -1    0.96    0.27
   2  18   0    3.63    0.30
   2  18   0    4.18    0.32
   2  18   1   12.87    0.50
   2  18   1   11.87    0.50
   2  18   2   33.90    1.05
   2  18   2   33.43    1.05
   2  18   3    3.10    0.26
   2  18   3    2.98    0.28
   2  18   4    1.96    0.23
   2  18   4    1.61    0.24
   2  18   5    1.24    0.21
   2  18   5    1.66    0.21
   2  18   6    1.15    0.17
   2  18   6    1.27    0.18
   2  19  -3    3.61    0.22
   2  19  -2    4.73    0.27
   2  19  -1   49.63    1.44
   2  19   0    8.38    0.35
   2  19   1    0.10    0.19
   2  19   2    0.20    0.18
  -3   0  18   -0.08    0.21
   3   0 -17   64.09    1.85
  -3   0  17   65.02    1.85
  -3   0  16   -0.03    0.31
   3   0 -15    0.11    0.34
   3   0 -15   -0.29    0.44
   3   0 -14    0.16    0.37
   3   0 -14    0.04    0.45
   3   0 -13   30.76    1.14
   3   0 -13   33.63    1.21
   3   0 -12    0.09    0.42
   3   0 -12    0.50    0.36
  -3   0  12    0.08    0.64
   3   0 -12    0.04    0.46
  -3   0  11   60.24    2.41
   3   0 -11   58.78    1.88
   3   0 -11   61.78    1.91
   3   0 -11   63.77    1.94
  -3   0  11   65.53    2.51
   3   0 -10    0.14    0.38
   3   0 -10    0.05    0.34
  -3   0  10   -0.39    0.46
   3   0 -10    0.26    0.32
  -3   0   9   40.38    1.73
   3   0  -9   41.02    1.34
   3   0  -9   41.92    1.32
  -3   0   8    0.10    0.39
  -3   0   7    0.62    0.38
  -3   0   6    0.36    0.34
   3   0  -5    0.99    0.42
   3   0  -4    0.25    0.36
   3   0  -4   -0.25    0.40
  -3   0   4    0.02    0.25
   3   0  -3    8.60    0.58
   3   0  -3    9.63    0.63
  -3   0   3    8.97    0.47
   3   0  -2   -0.06    0.32
   3   0  -2   -0.03    0.28
   3   0  -1    7.67    0.55
   3   0  -1    7.95    0.41
   3   0   0   -0.21    0.34
   3   0   0   -0.02    0.19
   3   0   1  177.18    5.20
   3   0   2    0.36    0.39
   3   0   2   -0.11    0.30
   3   0   3   10.42    0.73
  -3   0  -3    9.26    0.66
   3   0   3    9.92    0.62
  -3   0  -4    0.24    0.46
   3   0   4    0.33    0.43
   3   0   4    0.33    0.38
   3   0   5  395.20   11.49
   3   0   5  411.47   11.45
  -3   0  -5  412.48   11.54
   3   0   6    0.75    0.45
   3   0   6    0.08    0.41
   3   0   7  980.49   27.00
   3   0   7  973.16   27.08
   3   0   8    0.24    0.45
  -3   0  -9    0.03    0.33
   3   0   9   -0.14    0.51
   3   0   9    0.02    0.33
   3   0   9    0.31    0.30
  -3   0 -10   -0.32    0.36
   3   0  10    0.11    0.37
   3   0  10   -0.08    0.57
   3   0  10    0.21    0.34
   3   0  11   27.95    1.06
  -3   0 -11   28.29    1.01
   3   0  11   24.73    1.55
   3   0  11   26.40    1.04
  -3   0 -12    0.20    0.41
   3   0  12   -0.37    0.76
   3   0  12    0.80    0.40
  -3   0 -13   15.63    0.75
   3   0  13   15.37    0.78
  -3   0 -14   -0.04    0.42
   3   0  14    0.54    0.41
  -3   0 -15   14.98    0.69
   3   0  15   15.50    0.71
   3   0  15   13.63    0.68
  -3   0 -16    0.41    0.32
   3   0  16    0.15    0.34
  -3   0 -17   62.37    1.76
   3   0  17   57.07    1.76
  -3   1  18    2.18    0.25
  -3  -1  18    2.30    0.24
  -3   1  17    3.20    0.34
  -3  -1  17    3.24    0.33
   3  -1 -17    3.46    0.32
   3   1 -17    3.71    0.32
   3   1 -17    3.31    0.31
   3  -1 -17    3.39    0.32
  -3   1  16    5.10    0.41
   3  -1 -16    4.70    0.42
   3  -1 -15    7.96    0.51
   3   1 -15    6.66    0.49
   3   1 -15    6.72    0.55
   3  -1 -15    6.59    0.55
   3   1 -14    5.12    0.47
   3  -1 -14    5.69    0.48
   3  -1 -14    5.44    0.57
   3   1 -14    5.01    0.56
   3   1 -13   35.77    1.25
   3  -1 -13   36.15    1.26
   3   1 -13   35.94    1.30
   3  -1 -13   36.15    1.30
  -3   1  12    1.23    0.59
  -3   1  12    1.91    0.68
  -3  -1  12    1.69    0.71
   3  -1 -12    2.26    0.42
   3   1 -12    1.48    0.43
   3  -1 -12    1.70    0.44
   3  -1 -12    1.46    0.47
   3   1 -12    1.56    0.46
  -3   1  11    0.78    0.53
   3  -1 -11    1.35    0.39
  -3   1  11    1.89    0.65
  -3  -1  11    1.54    0.65
   3   1 -11    2.01    0.42
   3  -1 -11    1.18    0.43
   3  -1 -11    1.47    0.45
   3   1 -11    2.34    0.45
   3  -1 -10   39.60    1.28
   3  -1 -10   37.33    1.25
  -3   1  10   39.16    1.74
  -3  -1  10   39.77    1.76
   3   1 -10   37.45    1.26
   3  -1 -10   36.89    1.28
   3   1 -10   37.82    1.28
   3  -1  -9   59.30    1.83
   3   1  -9   61.13    1.85
   3  -1  -9   59.91    1.84
   3  -1  -9   59.57    1.82
   3   1  -9   60.57    1.83
   3  -1  -9   60.66    1.83
  -3  -1   9   61.85    2.28
  -3   1   9   62.65    2.28
  -3   1   8   44.41    1.76
  -3  -1   8   45.76    1.77
  -3   1   7   66.31    2.26
  -3  -1   7   64.27    2.25
  -3  -1   6   72.53    2.39
  -3   1   6   71.73    2.38
  -3  -1   5   97.67    2.90
   3   1  -5   96.86    3.02
   3  -1  -5   91.70    3.00
   3   1  -4   30.33    1.13
  -3  -1   4   30.33    1.10
   3   1  -4   31.48    1.29
   3  -1  -4   31.79    1.28
   3   1  -4   30.11    1.21
   3  -1  -4   29.79    1.21
  -3  -1   3    8.14    0.48
   3   1  -3    8.59    0.52
   3   1  -3    7.93    0.61
   3  -1  -3    7.55    0.60
   3   1  -3    7.45    0.54
   3  -1  -3    7.11    0.53
   3   1  -2    0.40    0.36
   3  -1  -2    0.15    0.35
   3   1  -2   -0.03    0.29
   3  -1  -2    0.16    0.29
   3   1  -1   33.61    1.29
   3  -1  -1   35.08    1.30
   3   1  -1   34.97    1.18
   3  -1   0    4.56    0.40
   3  -1   0    5.09    0.48
   3   1   0    4.68    0.47
   3   1   0    4.45    0.34
   3  -1   1  274.15    7.62
   3  -1   1  272.37    7.75
   3   1   1  262.02    7.74
   3   1   1  275.34    7.62
   3  -1   2   15.89    0.75
   3  -1   2   16.63    0.85
   3   1   2   14.84    0.83
   3   1   2   15.60    0.76
   3  -1   3  583.43   16.28
   3  -1   3  572.17   16.42
   3   1   3  582.60   16.43
   3  -1   3  596.90   16.30
   3   1   3  598.98   16.34
  -3   1  -3  592.75   16.38
  -3  -1  -3  594.30   16.39
   3  -1   4    0.38    0.38
   3  -1   4    0.13    0.46
   3   1   4    0.28    0.42
   3   1   4    0.22    0.42
  -3   1  -4   -0.27    0.47
  -3  -1  -4    0.24    0.47
   3   1   5    4.61    0.55
   3  -1   5    3.78    0.56
   3   1   5    5.24    0.58
   3  -1   5    5.92    0.56
  -3   1  -5    5.09    0.61
  -3  -1  -5    3.64    0.62
   3   1   6   54.70    2.05
   3  -1   6   56.28    2.07
   3   1   6   56.53    2.06
   3   1   7    2.60    0.49
   3  -1   7    3.29    0.56
   3   1   8    6.49    0.65
   3   1   8    6.19    0.70
   3  -1   8    5.03    0.66
   3   1   9   42.66    1.38
   3   1   9   40.41    1.77
  -3   1  -9   39.35    1.32
  -3  -1  -9   41.34    1.33
   3  -1   9   44.78    1.90
   3   1   9   42.24    1.86
   3  -1   9   40.66    1.35
   3   1   9   42.18    1.36
  -3   1 -10    0.91    0.36
  -3  -1 -10    1.41    0.38
   3  -1  10    0.55    0.64
   3  -1  10    1.61    0.40
   3   1  10    1.08    0.60
   3   1  10    1.48    0.39
   3   1  10    2.16    0.40
   3   1  11  113.95    3.38
  -3   1 -11  117.13    3.32
  -3  -1 -11  113.69    3.31
   3   1  11  112.46    3.34
   3  -1  11  109.96    4.04
   3  -1  11  112.43    3.35
   3   1  11  112.78    4.05
  -3   1 -12    6.56    0.54
  -3  -1 -12    6.58    0.54
   3   1  12    7.69    1.04
   3  -1  12    5.02    0.97
   3   1  12    7.18    0.56
  -3   1 -13   11.02    0.62
  -3  -1 -13   10.74    0.62
   3   1  13    9.66    0.64
  -3  -1 -14    3.66    0.47
  -3   1 -14    3.51    0.46
   3   1  14    3.25    0.47
  -3   1 -15   35.60    1.17
  -3  -1 -15   34.67    1.17
   3   1  15   32.21    1.19
   3   1  15   32.53    1.19
  -3   1 -16    9.15    0.49
  -3  -1 -16   10.07    0.50
   3  -1  16    7.87    0.50
   3   1  16    9.90    0.52
   3   1  16    8.50    0.50
  -3   1 -17   25.27    0.81
  -3  -1 -17   24.61    0.81
   3   1  17   24.83    0.82
   3  -1  17   22.49    0.81
  -3   2  18    0.44    0.20
  -3   2  17   40.21    1.22
  -3  -2  17   38.03    1.20
   3  -2 -17   41.06    1.21
   3   2 -17   37.32    1.20
   3  -2 -17   35.72    1.17
  -3   2  16   37.96    1.18
  -3  -2  16   35.75    1.17
   3   2 -15   16.11    0.69
   3  -2 -15   15.27    0.69
   3  -2 -15   16.19    0.76
   3   2 -15   15.92    0.75
   3  -2 -14    5.96    0.50
   3   2 -14    4.95    0.48
   3  -2 -14    4.50    0.53
   3   2 -14    4.82    0.53
   3   2 -13   50.66    1.62
   3  -2 -13   50.38    1.63
   3  -2 -13   49.43    1.66
   3   2 -13   48.89    1.65
  -3   2  12   -0.71    0.57
  -3   2  12   -0.08    0.69
  -3  -2  12   -0.08    0.65
   3  -2 -12   -0.17    0.40
   3   2 -12    0.22    0.43
   3  -2 -12    0.09    0.41
   3  -2 -12    0.10    0.46
   3   2 -12    0.60    0.46
   3  -2 -11    1.43    0.44
  -3   2  11    1.24    0.59
  -3  -2  11    3.11    0.68
  -3   2  11    2.17    0.61
   3  -2 -11    2.03    0.40
   3   2 -11    2.00    0.37
   3  -2 -11    1.97    0.47
   3   2 -11    1.48    0.45
   3  -2 -10  136.33    3.79
  -3   2  10  132.80    4.35
   3  -2 -10  129.85    3.77
  -3   2  10  139.47    4.35
  -3  -2  10  131.17    4.34
   3   2 -10  125.49    3.76
   3   2 -10  132.34    3.79
   3  -2 -10  133.81    3.80
   3  -2  -9    1.25    0.37
   3   2  -9    0.84    0.37
   3  -2  -9    1.14    0.37
   3  -2  -9    1.38    0.32
   3   2  -9    1.40    0.31
  -3  -2   9    1.79    0.52
  -3   2   9    1.02    0.43
   3  -2  -9    1.38    0.32
   3  -2  -8  135.91    3.92
   3   2  -8  138.23    3.92
  -3   2   8  144.14    4.34
  -3  -2   8  141.37    4.35
  -3  -2   7    4.83    0.50
  -3   2   7    5.08    0.55
  -3  -2   7    5.22    0.56
  -3  -2   6  180.86    5.12
  -3  -2   6  170.79    5.14
  -3   2   6  169.80    5.13
   3   2  -5    6.85    0.57
  -3  -2   5    7.06    0.52
   3   2  -5    6.95    0.61
   3  -2  -5    6.73    0.58
  -3  -2   4   16.43    0.77
   3   2  -4   17.21    0.82
   3   2  -4   15.95    0.91
   3  -2  -4   18.07    0.91
   3   2  -4   17.01    0.85
   3  -2  -4   15.49    0.86
  -3  -2   3  151.83    4.56
   3   2  -3  160.81    4.60
   3   2  -3  154.52    4.68
   3  -2  -3  161.77    4.69
   3   2  -3  160.21    4.63
   3  -2  -3  157.13    4.64
   3   2  -2   74.99    2.45
   3  -2  -2   76.05    2.45
   3   2  -2   75.63    2.40
   3  -2  -2   78.17    2.42
   3   2  -1   65.31    2.20
   3  -2  -1   69.91    2.21
   3  -2   0   16.34    0.77
   3  -2   0   16.42    0.81
   3   2   0   15.12    0.79
   3   2   0   17.47    0.72
   3  -2   1   94.46    2.88
   3  -2   1   96.12    2.96
   3   2   1   91.84    2.95
   3   2   1   94.10    2.85
   3  -2   2    6.34    0.54
   3  -2   2    6.86    0.61
   3   2   2    6.80    0.60
   3   2   2    7.48    0.54
   3   2   2    6.92    0.47
   3  -2   3  249.97    7.25
   3   2   3  249.44    7.33
   3  -2   3  253.99    7.35
   3   2   3  250.63    7.27
  -3   2  -3  253.72    7.28
  -3  -2  -3  259.60    7.30
   3  -2   4   24.75    1.16
   3  -2   4   22.62    1.21
   3   2   4   24.99    1.23
   3   2   4   25.42    1.12
  -3   2  -4   26.31    1.17
  -3  -2  -4   24.18    1.17
   3  -2   5   60.02    2.18
   3   2   5   58.91    2.11
   3  -2   5   61.38    2.15
   3   2   5   62.79    2.13
  -3   2  -5   59.56    2.15
  -3  -2  -5   57.83    2.15
   3   2   6    0.33    0.42
   3   2   6   -0.19    0.44
   3  -2   6    0.58    0.44
   3   2   7   66.18    2.41
   3  -2   7   67.57    2.43
   3   2   7   64.96    2.39
   3   2   8    9.79    0.83
   3  -2   8   11.30    0.89
   3   2   8   10.61    0.82
   3  -2   9   12.16    0.63
   3   2   9   12.24    0.60
   3   2   9   10.95    0.90
  -3   2  -9   10.42    0.54
  -3  -2  -9   10.55    0.55
   3   2   9   13.35    0.99
   3  -2   9   10.40    0.92
   3   2   9   11.83    0.58
   3  -2   9   10.89    0.58
   3  -2  10    0.66    0.46
   3   2  10   -0.29    0.52
  -3   2 -10   -0.05    0.34
  -3  -2 -10    0.23    0.37
   3  -2  10    0.31    0.38
   3   2  10    0.63    0.40
   3   2  10    0.69    0.58
   3  -2  10   -0.32    0.65
   3   2  10    0.47    0.36
   3  -2  11    5.51    0.58
  -3   2 -11    5.01    0.48
  -3  -2 -11    5.42    0.48
   3   2  11    5.64    0.51
   3   2  11    6.45    0.90
   3   2  11    5.15    0.49
  -3   2 -12   22.58    0.88
  -3  -2 -12   21.64    0.88
   3   2  12   18.30    1.44
   3  -2  12   20.72    1.51
   3   2  12   22.26    0.94
  -3   2 -13   32.39    1.11
  -3  -2 -13   29.97    1.11
   3   2  13   29.14    1.16
  -3   2 -14   11.83    0.63
  -3  -2 -14   11.42    0.63
   3   2  14   12.23    0.68
   3   2  14   10.71    0.66
  -3  -2 -15   16.00    0.71
  -3   2 -15   17.11    0.71
   3   2  15   16.91    0.75
   3   2  15   16.20    0.75
  -3   2 -16    7.69    0.45
  -3  -2 -16    7.38    0.44
   3  -2  16    6.92    0.46
   3   2  16    7.52    0.47
   3   2  16    6.28    0.45
  -3   2 -17    8.00    0.39
  -3  -2 -17    8.78    0.40
   3   2  17    7.93    0.40
   3  -2  17    8.02    0.40
   3   2  17    7.41    0.38
   3  -3 -17    7.66    0.39
   3  -3 -17    8.04    0.42
  -3   3  17    8.32    0.42
  -3  -3  17    7.91    0.41
   3  -3 -16   15.70    0.65
  -3  -3  16   15.49    0.66
   3  -3 -15   18.38    0.76
   3   3 -14    1.37    0.39
   3  -3 -14    0.63    0.40
   3  -3 -14    0.26    0.44
   3   3 -14    0.64    0.44
   3   3 -13    3.76    0.47
   3  -3 -13    4.44    0.47
   3  -3 -13    4.52    0.53
   3   3 -13    3.06    0.49
  -3   3  12   41.27    1.97
   3  -3 -12   43.87    1.41
   3   3 -12   41.34    1.39
   3  -3 -12   42.57    1.44
   3   3 -12   40.67    1.42
   3  -3 -11    0.39    0.43
  -3   3  11    0.75    0.53
  -3   3  11    0.29    0.58
  -3  -3  11    0.37    0.62
   3  -3 -11    0.67    0.39
   3   3 -11    0.27    0.38
   3  -3 -11    0.65    0.46
   3   3 -11    0.30    0.42
   3  -3 -10   25.01    0.94
  -3   3  10   23.28    1.34
   3  -3 -10   25.17    0.94
  -3  -3  10   23.42    1.35
  -3   3  10   26.09    1.36
   3   3 -10   23.41    0.90
   3  -3 -10   26.51    0.96
   3   3 -10   24.98    0.94
   3  -3  -9   43.91    1.42
   3   3  -9   43.13    1.42
   3  -3  -9   46.50    1.44
   3   3  -9   43.93    1.40
  -3   3   9   45.78    1.83
  -3  -3   9   41.65    1.82
   3   3  -9   42.56    1.44
   3  -3  -9   46.02    1.41
   3   3  -8   91.39    2.67
   3  -3  -8   93.36    2.68
  -3  -3   8   90.65    3.02
  -3   3   8   92.66    3.08
  -3  -3   8   91.59    3.08
  -3  -3   7   56.55    2.01
  -3   3   7   58.02    2.04
  -3  -3   7   56.29    2.04
  -3  -3   6   50.64    1.75
  -3  -3   6   48.60    1.76
  -3   3   6   49.17    1.75
   3   3  -6   48.92    1.79
   3  -3  -6   47.84    1.81
   3   3  -5   80.64    2.57
  -3  -3   5   76.83    2.50
   3   3  -5   77.30    2.55
   3  -3  -5   77.60    2.58
  -3  -3   4   41.21    1.48
   3   3  -4   44.41    1.56
   3   3  -4   41.90    1.54
   3  -3  -4   38.82    1.55
  -3  -3   3   63.80    2.07
   3   3  -3   64.62    2.13
   3   3  -3   63.55    2.17
   3  -3  -3   68.52    2.18
   3   3  -3   62.76    2.11
   3  -3  -3   63.95    2.13
  -3  -3   2   44.65    1.56
   3   3  -2   49.40    1.66
   3  -3  -2   46.51    1.64
   3  -3  -2   45.03    1.60
   3   3  -1   64.14    2.17
   3  -3  -1   68.72    2.18
   3  -3   0   62.54    2.00
   3  -3   0   58.35    1.97
   3   3   0   55.96    1.96
   3   3   0   60.59    1.93
   3  -3   1   13.00    0.74
   3  -3   1   13.09    0.74
   3   3   1   11.72    0.69
   3   3   1   12.63    0.63
   3   3   1   11.83    0.70
   3  -3   2  119.00    3.69
   3  -3   2  118.93    3.73
   3   3   2  118.81    3.71
   3   3   2  121.11    3.69
   3   3   2  125.04    3.64
   3  -3   3  343.81    9.77
   3  -3   3  341.65    9.82
   3   3   3  341.04    9.80
   3   3   3  340.68    9.69
   3   3   3  345.79    9.74
  -3   3  -3  348.08    9.74
  -3  -3  -3  344.09    9.75
   3  -3   4   34.76    1.48
   3  -3   4   34.02    1.50
   3   3   4   34.27    1.47
   3   3   4   34.94    1.41
  -3   3  -4   34.50    1.41
  -3  -3  -4   33.58    1.41
   3  -3   5  112.87    3.68
   3   3   5  109.33    3.56
   3   3   5  112.97    3.60
  -3   3  -5  115.53    3.61
  -3  -3  -5  116.82    3.63
   3  -3   6    3.30    0.65
   3   3   6    4.62    0.59
   3   3   6    5.33    0.60
   3  -3   6    4.48    0.60
   3  -3   7    8.30    0.83
   3  -3   7    8.30    0.78
   3   3   7    8.91    0.74
   3   3   7   10.05    0.77
   3   3   8   37.80    1.25
   3  -3   8   36.54    1.24
   3   3   8   36.72    1.66
   3  -3   8   38.04    1.71
   3   3   8   37.24    1.65
   3   3   9   20.04    0.83
   3  -3   9   19.78    0.85
  -3   3  -9   20.11    0.77
  -3  -3  -9   20.40    0.78
   3   3   9   21.97    1.26
   3   3   9   19.88    0.80
   3  -3   9   20.66    0.81
   3  -3   9   19.03    1.25
   3   3   9   19.39    1.20
   3   3  10   27.90    1.05
   3  -3  10   26.93    1.06
   3  -3  10   26.53    1.66
  -3   3 -10   27.24    0.98
  -3  -3 -10   27.17    0.98
   3   3  10   27.23    1.00
   3   3  10   26.00    1.50
   3  -3  10   26.45    1.54
   3   3  10   26.22    1.46
   3   3  11   69.65    2.15
   3  -3  11   68.90    2.15
   3   3  11   62.77    2.67
   3  -3  11   63.77    2.93
  -3   3 -11   68.34    2.07
  -3  -3 -11   67.48    2.07
   3   3  11   64.08    2.75
   3  -3  11   65.09    2.80
  -3   3 -12    7.98    0.54
  -3  -3 -12    6.81    0.55
   3  -3  12    7.51    0.66
   3   3  12    7.67    0.59
  -3  -3 -13   29.38    1.06
  -3   3 -13   28.06    1.05
   3  -3  13   29.04    1.15
   3   3  13   28.59    1.11
   3   3  13   28.53    1.12
  -3  -3 -14   41.75    1.39
  -3   3 -14   42.78    1.39
   3   3  14   41.38    1.43
   3   3  14   42.33    1.46
  -3   3 -15   29.33    0.99
  -3  -3 -15   29.06    1.00
   3   3  15   26.20    1.02
   3   3  15   28.47    1.05
  -3  -3 -16    8.58    0.45
  -3   3 -16    8.36    0.45
   3   3  16    8.16    0.47
   3  -3  16    7.66    0.46
   3   3  16    8.29    0.48
  -3   3 -17    6.91    0.34
   3  -3  17    6.06    0.34
   3   3  17    7.13    0.36
   3   3  17    6.59    0.36
   3  -4 -17    7.31    0.37
   3  -4 -17    6.77    0.36
   3  -4 -16    4.44    0.38
  -3   4  16    5.16    0.39
   3  -4 -15    0.46    0.35
   3  -4 -14    0.80    0.40
   3   4 -13   27.16    1.06
   3  -4 -13   28.51    1.08
   3  -4 -13   27.98    1.06
   3   4 -13   28.04    1.02
  -3   4  12  128.59    4.62
   3  -4 -12  139.75    4.00
   3   4 -12  138.80    4.00
   3  -4 -12  139.92    4.02
   3  -4 -11   15.43    0.73
   3  -4 -11   17.33    0.75
   3   4 -10   23.74    0.95
   3  -4 -10   24.79    0.93
   3  -4 -10   25.79    0.93
   3  -4  -9   65.35    2.01
   3   4  -9   66.61    2.00
   3  -4  -9   67.31    2.01
   3   4  -9   66.58    2.04
   3   4  -9   66.26    2.00
  -3   4   9   65.78    2.45
  -3   4   9   63.79    2.48
  -3   4   8   11.62    0.81
  -3  -4   8   10.72    0.79
   3  -4  -7  465.21   14.09
  -3  -4   7  510.71   14.07
  -3   4   7  515.29   14.05
  -3  -4   7  505.84   14.08
   3  -4  -6    0.36    0.41
  -3  -4   6    0.68    0.41
  -3   4   6    0.51    0.37
  -3  -4   6    0.04    0.33
   3  -4  -5    8.29    0.67
  -3  -4   5    9.49    0.62
  -3   4   5    9.02    0.60
   3   4  -5    7.44    0.70
  -3  -4   5    8.35    0.62
   3  -4  -4    0.04    0.43
  -3  -4   4    0.89    0.40
   3   4  -4    0.08    0.45
  -3  -4   4    0.03    0.35
   3  -4  -3  253.28    7.40
   3   4  -3  262.93    7.44
   3  -4  -3  271.24    7.43
  -3  -4   3  255.52    7.36
   3   4  -3  250.72    7.43
   3   4  -2    2.38    0.51
   3  -4  -2    3.79    0.52
  -3  -4   2    3.73    0.43
   3   4  -1  261.79    7.20
   3  -4  -1  255.49    7.18
  -3  -4   1  240.70    7.13
   3   4   0    0.18    0.41
   3  -4   0    0.80    0.41
   3  -4   0    0.68    0.47
   3   4   1  135.65    3.91
   3   4   1  122.64    3.92
   3  -4   1  129.48    3.91
   3   4   1  131.86    3.91
   3  -4   1  128.48    3.97
   3   4   2    5.46    0.49
  -3   4  -2    5.67    0.59
   3  -4   2    5.55    0.64
   3   4   2    5.11    0.61
   3   4   2    4.31    0.55
   3  -4   2    4.81    0.62
   3   4   3    5.84    0.52
   3   4   3    6.25    0.59
  -3  -4  -3    6.71    0.64
  -3   4  -3    5.16    0.59
   3  -4   3    5.60    0.68
   3   4   3    5.74    0.67
   3  -4   3    5.73    0.71
   3   4   4  582.79   16.05
  -3   4  -4  574.96   16.01
  -3  -4  -4  593.09   16.04
   3  -4   4  547.69   16.11
   3   4   4  574.47   16.10
   3  -4   4  568.26   16.13
   3   4   5    5.96    0.72
   3  -4   5    4.69    0.72
   3   4   5    5.19    0.59
   3  -4   5    5.93    0.76
   3   4   6   94.60    3.07
   3  -4   6   86.16    3.14
   3   4   6   89.22    3.00
   3   4   7   -0.12    0.40
   3  -4   7    0.14    0.57
   3  -4   7   -0.11    0.46
   3   4   7    0.16    0.47
   3  -4   8   21.74    0.83
   3   4   8   20.91    0.83
   3  -4   8   21.02    0.86
   3  -4   8   21.25    1.36
   3   4   8   20.56    1.19
   3   4   8   21.26    1.21
   3   4   9  270.61    7.43
   3  -4   9  261.15    7.41
   3   4   9  265.13    8.03
   3  -4   9  262.61    8.23
   3   4   9  262.29    8.00
   3   4  10    3.87    0.46
   3   4  10    2.94    0.45
   3  -4  10    3.51    0.54
   3   4  10    3.13    0.62
   3  -4  10    3.50    0.89
   3   4  11   79.73    3.13
   3  -4  11   74.84    3.33
  -3  -4 -11   81.17    2.45
   3   4  11   87.53    2.55
   3  -4  11   81.03    2.53
   3   4  11   81.10    2.50
  -3   4 -12   41.87    1.39
  -3  -4 -12   42.29    1.39
   3  -4  12   40.58    1.48
   3   4  12   42.72    1.45
   3   4  12   41.05    1.46
  -3   4 -13    1.84    0.40
  -3  -4 -13    2.50    0.44
   3   4  13    3.25    0.48
   3  -4  13    2.47    0.58
   3   4  13    2.09    0.46
  -3   4 -14    0.05    0.37
  -3  -4 -14   -0.08    0.36
   3  -4  14    0.43    0.50
   3   4  14   -0.02    0.41
   3   4  14    0.12    0.39
  -3  -4 -15    1.84    0.36
   3   4  15    2.16    0.39
   3   4  15    1.60    0.39
   3   4  16    2.51    0.34
   3   4  16    2.59    0.32
   3   4  17    1.65    0.23
   3   4  17    1.65    0.23
   3  -5 -17    1.29    0.23
  -3   5  17    0.78    0.24
   3  -5 -16   40.63    1.27
   3  -5 -15   20.70    0.79
   3  -5 -14   35.97    1.23
   3  -5 -13    8.26    0.56
   3  -5 -12   54.58    1.76
  -3  -5  11   13.31    0.66
   3  -5 -11   14.92    0.69
   3  -5 -11   13.84    0.71
   3   5 -11   13.12    0.70
  -3   5  10    9.48    0.90
   3  -5 -10   10.72    0.60
   3   5 -10   11.44    0.63
  -3  -5  10   11.19    0.58
   3  -5 -10   10.54    0.61
   3   5  -9    4.71    0.44
  -3   5   9    4.89    0.67
   3   5  -9    4.97    0.45
   3  -5  -9    4.79    0.45
   3   5  -9    5.07    0.44
   3  -5  -9    5.66    0.45
   3  -5  -8    0.87    0.36
   3   5  -8    0.50    0.30
   3   5  -8    0.51    0.30
   3   5  -8    0.40    0.28
   3   5  -8    0.82    0.34
   3  -5  -8    0.96    0.34
  -3  -5   8    0.50    0.39
  -3  -5   7  272.53    7.98
  -3  -5   6  192.40    5.76
   3   5  -5   37.55    1.58
  -3  -5   5   40.84    1.55
  -3  -5   5   40.92    1.57
  -3  -5   4  114.65    3.61
   3   5  -4  117.73    3.69
  -3  -5   4  119.21    3.67
  -3  -5   3  135.80    4.10
   3   5  -3  137.48    4.20
  -3  -5   2  332.35    9.01
  -3  -5   2  305.54    8.99
  -3  -5   1  160.61    4.51
  -3  -5   1  144.78    4.51
   3  -5   0  752.11   20.86
   3  -5   1   61.97    2.18
   3   5   1   61.44    2.05
   3   5   1   58.78    2.08
   3  -5   2    7.25    0.74
   3   5   2    7.15    0.66
   3   5   2    6.90    0.56
   3   5   3    4.66    0.58
   3  -5   3    5.32    0.73
   3   5   3    5.64    0.54
   3   5   4    0.87    0.47
   3  -5   4    1.65    0.63
   3  -5   5  434.78   12.67
   3   5   5  446.65   12.56
   3  -5   6   17.67    1.18
   3   5   6   19.34    1.08
   3  -5   7   54.12    2.35
   3   5   7   58.93    2.24
   3   5   8   41.14    1.84
   3  -5   8   40.56    1.36
   3  -5   8   38.70    1.35
   3   5   8   40.68    1.33
   3   5   8   40.91    1.34
   3  -5   8   40.94    1.97
   3  -5   9    5.67    0.53
   3   5   9    6.93    0.50
   3   5   9    5.87    0.49
   3  -5   9    5.58    0.57
   3   5   9    5.15    0.75
   3   5  10   19.63    1.27
   3  -5  10   17.78    1.44
   3   5  10   19.13    0.82
   3  -5  10   18.11    0.87
   3   5  10   16.81    0.79
   3   5  11   15.74    1.20
   3  -5  11   12.98    1.33
   3   5  11   16.24    0.78
   3  -5  11   16.06    0.85
   3   5  11   15.78    0.76
   3   5  12   24.29    1.00
   3  -5  12   24.11    1.05
   3   5  12   23.52    0.97
   3   5  13  117.14    3.39
   3  -5  13  110.60    3.37
   3   5  13  112.55    3.33
   3   5  14   29.90    1.12
   3  -5  14   31.48    1.16
   3   5  14   29.04    1.08
   3   5  15   56.43    1.75
   3   5  15   54.11    1.71
   3  -5  15   56.42    1.75
   3   5  16   34.73    1.13
   3   5  17   11.50    0.44
  -3   6  17    9.05    0.41
   3  -6 -17   10.61    0.39
  -3  -6  16    6.20    0.45
   3  -6 -16    6.99    0.39
  -3  -6  15   29.77    1.12
   3  -6 -15   30.87    1.03
   3  -6 -14   29.59    1.05
  -3  -6  13    1.02    0.40
   3  -6 -13    0.48    0.41
  -3  -6  12   35.23    1.24
   3  -6 -12   35.88    1.26
   3   6 -11  228.63    6.44
  -3  -6  11  229.59    6.39
   3  -6 -11  230.39    6.40
  -3  -6  10  133.46    3.86
   3   6 -10  136.15    3.87
  -3   6  10  125.55    4.45
   3   6 -10  131.90    3.91
   3   6 -10  139.54    3.87
   3  -6 -10  132.79    3.88
  -3  -6   9   13.90    0.65
   3   6  -9   14.30    0.67
  -3   6   9   13.47    1.01
   3   6  -9   15.92    0.70
   3  -6  -9   15.06    0.67
   3   6  -9   13.98    0.65
   3   6  -9   12.91    0.64
   3  -6  -9   16.16    0.67
   3  -6  -9   12.64    0.68
   3   6  -8    0.47    0.32
   3  -6  -8    0.77    0.37
   3   6  -8    0.33    0.33
  -3   6   8    0.54    0.43
   3  -6  -8    0.57    0.33
   3   6  -8    0.82    0.33
   3   6  -8    0.92    0.31
  -3  -6   8    0.68    0.44
   3   6  -7    2.73    0.35
   3   6  -7    3.25    0.36
  -3   6   7    2.69    0.51
   3   6  -7    2.84    0.33
   3   6  -7    2.73    0.35
  -3  -6   7    2.78    0.50
  -3  -6   6  717.98   20.06
  -3  -6   6  720.60   20.10
   3   6  -5  203.17    6.16
  -3  -6   5  202.21    6.09
  -3  -6   5  210.75    6.17
  -3  -6   4  159.62    5.01
   3   6  -4  172.72    5.14
  -3  -6   4  172.71    5.11
  -3  -6   3   28.64    1.19
   3   6  -3   27.59    1.28
  -3  -6   3   26.59    1.18
  -3  -6   2   50.54    1.73
  -3  -6   2   45.19    1.73
  -3  -6   1    1.14    0.39
  -3  -6   1    0.73    0.41
  -3  -6   0   79.23    2.52
   3  -6   0   78.45    2.73
   3  -6   1    8.50    0.78
   3   6   1    7.91    0.60
   3  -6   2  388.80   11.35
   3   6   2  387.65   11.23
   3   6   2  410.46   11.21
   3  -6   3  103.99    3.53
   3   6   3  110.93    3.38
   3   6   3  101.81    3.38
   3  -6   4   82.60    3.00
   3   6   4   86.85    2.83
   3   6   4   84.34    2.87
   3  -6   5   87.83    3.21
   3   6   5   91.68    3.07
   3   6   6    1.86    0.49
   3  -6   6    0.15    0.58
   3   6   7   53.60    2.12
   3  -6   7   51.18    1.63
   3  -6   7   51.00    1.63
   3  -6   7   51.56    2.28
   3   6   8    6.48    0.46
   3  -6   8    7.04    0.53
   3   6   8    5.86    0.73
   3  -6   8    5.81    0.96
   3  -6   8    6.94    0.56
   3   6   9  148.69    4.97
   3  -6   9  147.29    4.31
   3   6   9  153.44    4.31
   3  -6   9  138.48    5.13
   3  -6   9  149.78    4.31
   3   6  10   22.27    1.42
   3  -6  10   19.87    1.54
   3   6  10   22.17    0.92
   3  -6  10   22.66    0.99
   3   6  11   46.65    1.58
   3  -6  11   45.95    1.62
   3   6  12    0.50    0.40
   3  -6  12    0.85    0.56
   3   6  13   70.30    2.16
   3  -6  13   65.41    2.16
   3   6  14   41.37    1.37
   3  -6  14   37.44    1.36
   3   6  15    1.55    0.35
   3  -6  15    1.36    0.43
   3   6  16    0.48    0.25
   3  -7 -16    6.88    0.37
  -3  -7  16    6.48    0.43
  -3   7  16    6.40    0.37
   3  -7 -15   19.67    0.75
  -3  -7  15   19.53    0.85
   3  -7 -14    0.68    0.35
  -3  -7  14    0.35    0.48
  -3  -7  14    0.51    0.36
   3  -7 -13    1.14    0.40
  -3  -7  13    1.28    0.40
   3   7 -12    0.45    0.40
   3  -7 -12    1.41    0.44
  -3  -7  12    1.59    0.42
   3   7 -11    5.67    0.52
  -3  -7  11    4.88    0.50
   3  -7 -11    4.17    0.50
  -3  -7  10  248.33    7.12
   3   7 -10  245.58    7.15
   3   7 -10  260.81    7.12
   3   7 -10  263.55    7.12
   3  -7 -10  253.68    7.12
  -3  -7   9    0.40    0.37
   3   7  -9    0.45    0.38
   3   7  -9    0.84    0.36
   3   7  -9    0.89    0.37
   3  -7  -9    0.89    0.42
   3   7  -9    0.64    0.37
   3   7  -8    9.01    0.52
   3   7  -8    7.81    0.51
  -3  -7   8    8.41    0.46
   3   7  -8    7.50    0.49
   3   7  -8    8.53    0.50
   3  -7  -8    8.17    0.53
   3   7  -7  197.02    5.56
   3  -7  -7  199.14    5.57
   3   7  -7  200.58    5.56
  -3  -7   7  204.66    6.16
  -3  -7   7  199.85    5.56
   3   7  -7  193.30    5.58
   3   7  -7  200.68    5.56
  -3  -7   7  199.11    6.12
  -3  -7   6   26.84    1.28
  -3  -7   6   26.82    1.02
   3   7  -6   25.62    0.90
  -3  -7   6   26.74    0.89
   3   7  -6   25.95    0.90
   3   7  -6   25.98    0.91
  -3  -7   6   29.28    1.35
  -3  -7   5  115.32    3.67
   3   7  -5  115.17    3.68
  -3  -7   5  111.91    3.59
  -3  -7   5  106.82    3.23
  -3  -7   4   19.31    1.04
  -3  -7   4   18.30    0.98
   3   7  -4   17.68    1.05
  -3  -7   3    1.11    0.39
   3   7  -3    1.73    0.51
  -3  -7   3    1.13    0.38
  -3  -7   2  376.17   11.01
  -3  -7   2  389.81   10.94
   3   7  -2  395.60   11.09
  -3  -7   1   26.41    1.25
  -3  -7   1   28.72    1.17
  -3  -7   0  195.84    5.67
   3  -7   0  191.53    5.92
   3   7   1  425.60   11.97
   3  -7   1  419.75   12.12
   3   7   2   26.95    1.20
   3  -7   2   26.23    1.35
   3   7   3  113.51    3.59
   3   7   3  115.68    3.64
   3  -7   3  107.05    3.78
   3   7   4   41.47    1.66
   3   7   4   41.08    1.71
   3  -7   4   40.17    1.87
  -3  -7  -4   42.36    1.33
   3   7   5    6.20    0.65
   3  -7   5    6.31    0.84
  -3  -7  -5    7.68    0.42
   3  -7   6    0.44    0.39
   3  -7   6    0.07    0.38
   3  -7   6    0.08    0.65
   3   7   6   -0.25    0.42
   3   7   7   32.85    1.57
   3  -7   7   29.80    1.10
   3  -7   7   30.39    1.11
   3  -7   8    1.83    0.48
   3   7   8    2.98    0.68
   3  -7   8    1.93    0.77
   3  -7   8    2.32    0.47
   3  -7   9    3.47    0.55
   3   7   9    3.47    0.68
   3  -7   9    2.39    0.83
   3  -7   9    4.01    0.54
   3  -7  10   -0.21    0.53
   3  -7  10   -0.11    0.78
   3   7  10    0.26    0.62
   3   7  10    0.16    0.37
   3  -7  11    2.27    0.59
   3   7  11    1.45    0.42
   3   7  12    0.75    0.32
   3   7  12    0.66    0.39
   3  -7  12    0.45    0.55
   3   7  13    0.86    0.38
   3  -7  13    1.04    0.54
   3   7  14    2.74    0.39
   3  -7  14    2.32    0.49
   3   7  15   10.13    0.50
   3  -7  15    9.72    0.56
   3   7  16    8.05    0.38
  -3  -8  16    0.25    0.27
  -3  -8  16    0.50    0.27
   3  -8 -15    3.99    0.35
  -3  -8  15    3.56    0.36
  -3  -8  15    3.63    0.43
  -3  -8  15    3.66    0.41
   3  -8 -14   12.35    0.58
  -3  -8  14   12.87    0.61
  -3  -8  14   12.07    0.69
   3  -8 -13    5.40    0.46
  -3  -8  13    5.88    0.59
  -3  -8  13    5.69    0.49
   3   8 -12    8.99    0.61
  -3  -8  12   10.64    0.75
  -3  -8  12    9.74    0.61
   3  -8 -12   10.35    0.59
   3   8 -11   66.57    2.05
   3   8 -11   63.33    2.03
  -3  -8  11   65.13    2.04
  -3  -8  11   64.85    2.16
   3  -8 -11   64.17    2.02
  -3  -8  10  145.90    4.25
  -3  -8  10  143.24    4.37
   3   8 -10  148.02    4.27
   3   8 -10  148.85    4.24
   3   8 -10  151.33    4.24
   3  -8 -10  147.08    4.24
  -3  -8   9   99.23    3.00
  -3  -8   9  103.39    3.13
   3   8  -9  100.17    3.02
   3   8  -9  103.49    3.00
   3   8  -9  102.58    2.99
   3   8  -9  102.04    2.98
   3  -8  -9  102.47    3.00
  -3  -8   8   28.81    1.17
   3   8  -8   28.66    1.02
  -3  -8   8   26.91    1.00
   3   8  -8   28.29    1.03
   3   8  -8   28.93    1.01
   3   8  -8   27.83    1.01
   3  -8  -8   29.06    1.03
  -3  -8   7    0.60    0.47
  -3  -8   7    1.49    0.49
   3   8  -7    1.28    0.34
  -3  -8   7    1.72    0.57
  -3  -8   7    0.89    0.28
   3   8  -7    1.19    0.35
   3   8  -7    1.62    0.33
   3   8  -7    1.17    0.33
   3  -8  -7    1.42    0.39
  -3  -8   6    7.03    0.75
  -3  -8   6    8.09    0.59
   3   8  -6    7.73    0.46
   3   8  -6    7.43    0.45
  -3  -8   6    7.27    0.43
   3   8  -6    7.25    0.45
   3   8  -6    8.11    0.47
  -3  -8   5    4.46    0.49
   3   8  -5    5.19    0.36
  -3  -8   5    5.37    0.35
   3   8  -5    5.36    0.36
  -3  -8   5    4.38    0.57
   3   8  -5    4.46    0.65
  -3  -8   5    4.97    0.63
  -3  -8   4   20.31    0.82
  -3  -8   4   16.50    0.99
   3   8  -4   18.27    1.10
  -3  -8   4   18.48    1.08
  -3  -8   4   17.83    1.07
  -3  -8   3   10.38    0.57
  -3  -8   3   11.06    0.74
   3   8  -3   10.81    0.84
  -3  -8   3   10.40    0.79
  -3  -8   3    9.13    0.78
  -3  -8   2   27.48    1.20
   3   8  -2   25.65    1.31
  -3  -8   2   26.53    1.28
  -3  -8   1    0.20    0.32
  -3  -8   1    0.05    0.42
   3   8   0   24.84    1.18
   3  -8   1    0.06    0.53
   3   8   1    0.83    0.37
  -3  -8  -2   14.72    0.60
   3  -8   2   13.83    1.02
   3   8   2   15.39    0.87
  -3  -8  -3    5.25    0.35
   3  -8   3    5.47    0.79
   3   8   3    4.85    0.56
   3   8   4   35.99    1.19
   3  -8   4   35.96    1.79
  -3  -8  -4   36.99    1.20
   3  -8   5  127.76    3.89
  -3  -8  -5  141.46    3.92
   3   8   5  139.72    3.90
   3  -8   5  136.63    4.65
   3   8   6   16.57    1.09
   3   8   6   16.93    0.69
   3  -8   6   15.91    1.29
   3  -8   6   17.40    0.77
   3  -8   7    8.14    0.61
   3  -8   7    9.80    0.62
   3   8   7    8.35    0.83
   3  -8   7    8.82    1.09
   3   8   8   49.11    2.17
   3  -8   8   52.05    1.69
   3  -8   8   50.87    1.68
   3  -8   8   46.15    2.36
   3   8   9   28.43    1.58
   3  -8   9   28.47    1.15
   3  -8   9   30.75    1.87
   3  -8   9   28.40    1.12
   3   8  10    6.57    0.49
   3  -8  10    7.34    0.66
   3  -8  10    7.45    0.62
   3   8  11    6.67    0.49
   3  -8  11    7.16    0.68
   3   8  12    1.61    0.34
   3  -8  12    1.47    0.57
   3   8  13   42.77    1.39
   3  -8  13   43.62    1.50
   3   8  14    4.24    0.38
   3  -8  14    4.42    0.51
   3   8  15    0.89    0.25
   3  -8  15    1.09    0.37
  -3  -9  15    6.38    0.45
  -3  -9  15    6.41    0.39
  -3  -9  15    6.10    0.43
   3  -9 -14   53.61    1.61
  -3  -9  14   50.94    1.70
  -3  -9  14   54.52    1.65
   3  -9 -13    1.09    0.35
  -3  -9  13    0.80    0.46
  -3  -9  13    0.22    0.39
   3   9 -12   58.32    1.93
  -3  -9  12   64.49    2.05
  -3  -9  12   61.55    1.93
   3  -9 -12   62.78    1.90
   3   9 -11    1.68    0.44
   3   9 -11    1.28    0.42
  -3  -9  11    1.74    0.59
  -3  -9  11    2.27    0.47
   3  -9 -11    1.76    0.42
  -3  -9  10    2.76    0.62
  -3  -9  10    3.16    0.48
   3   9 -10    3.65    0.46
   3   9 -10    3.35    0.45
  -3  -9  10    3.72    0.48
   3   9 -10    2.88    0.43
   3  -9 -10    3.23    0.46
  -3  -9   9    0.48    0.55
  -3  -9   9    0.29    0.42
   3   9  -9   -0.44    0.42
  -3  -9   9    1.07    0.44
   3   9  -9    0.33    0.39
   3   9  -9    0.11    0.38
   3   9  -9    0.23    0.35
   3  -9  -9    0.52    0.44
  -3  -9   8    8.72    0.57
  -3  -9   8    8.57    0.72
   3   9  -8    7.49    0.53
  -3  -9   8    6.62    0.83
  -3  -9   8    8.21    0.50
   3   9  -8    8.71    0.54
   3   9  -8    7.55    0.51
   3   9  -8    8.31    0.51
   3  -9  -8    8.61    0.55
  -3  -9   7   14.64    0.82
   3   9  -7   14.50    0.66
  -3  -9   7   14.31    1.07
   3   9  -7   13.58    0.65
  -3  -9   7   14.49    0.65
   3   9  -7   15.11    0.65
   3   9  -7   13.88    0.64
   3  -9  -7   14.68    0.69
  -3  -9   6    0.07    0.44
  -3  -9   6    0.91    0.50
   3   9  -6    0.52    0.34
  -3  -9   6   -0.07    0.49
  -3  -9   6    0.65    0.30
   3   9  -6   -0.14    0.31
   3   9  -6    0.41    0.35
  -3  -9   5  119.17    3.51
   3   9  -5  119.45    3.39
  -3  -9   5  123.36    4.05
  -3  -9   5  117.60    3.41
   3   9  -5  117.83    3.39
   3   9  -5  121.02    4.02
  -3  -9   5  115.43    3.92
  -3  -9   4   33.33    1.16
   3   9  -4   31.05    1.03
  -3  -9   4   33.23    1.54
  -3  -9   4   29.85    1.52
  -3  -9   4   30.78    1.04
   3   9  -4   30.49    1.04
  -3  -9   4   29.98    1.44
   3   9  -4   34.19    1.57
  -3  -9   3    9.65    0.58
   3   9  -3    9.47    0.46
  -3  -9   3    8.52    0.44
  -3  -9   3    9.22    0.70
   3   9  -3    9.58    0.82
  -3  -9   3   10.20    0.82
  -3  -9   3   10.55    0.84
   3   9  -3    9.08    0.45
   3   9  -2    0.06    0.48
  -3  -9   2   -0.13    0.43
   3   9  -1  110.02    3.72
  -3  -9   1  112.42    3.74
   3   9   0    0.51    0.34
   3  -9   1   48.71    2.11
   3   9   1   49.10    1.89
   3  -9   2   46.23    2.09
   3   9   2   49.03    1.88
   3  -9   2   47.12    1.50
  -3  -9  -2   49.01    1.50
   3   9   2   46.41    1.48
  -3  -9  -2   46.34    1.45
   3   9   2   48.47    1.47
   3  -9   3    6.69    0.86
  -3  -9  -3    6.24    0.39
   3  -9   3    6.32    0.42
   3   9   3    6.07    0.40
  -3  -9  -3    6.65    0.37
   3   9   3    5.90    0.37
  -3  -9  -4   30.21    1.04
   3   9   4   31.31    1.04
   3  -9   4   29.54    1.65
   3  -9   4   27.19    1.05
   3  -9   5   92.74    3.52
  -3  -9  -5   96.89    2.76
   3   9   5   92.50    2.74
  -3  -9  -5   93.24    2.69
   3  -9   5   87.81    2.75
  -3  -9  -6   13.07    0.55
   3   9   6   12.61    0.61
   3  -9   6   11.95    0.69
   3  -9   6   12.58    1.18
   3   9   7   55.39    1.72
   3  -9   7   52.70    1.76
   3  -9   8    7.06    0.61
   3   9   8    7.73    0.51
   3  -9   8    7.42    0.64
   3  -9   9    2.54    0.54
   3  -9   9    1.77    0.55
   3   9   9    2.93    0.39
   3  -9  10    0.77    0.57
   3   9  10   -0.11    0.33
   3  -9  11    4.98    0.63
   3   9  11    4.82    0.43
   3  -9  12   26.89    1.13
   3   9  12   29.14    1.02
   3  -9  13   12.90    0.72
   3   9  13   13.21    0.58
   3  -9  14    1.27    0.43
   3   9  14    1.02    0.23
   3  -9  15    2.87    0.36
  -3 -10  15    5.07    0.36
   3 -10 -15    4.35    0.27
  -3 -10  14    4.61    0.38
  -3 -10  14    4.59    0.43
  -3 -10  14    4.82    0.42
  -3 -10  13    7.96    0.57
  -3 -10  13    6.95    0.49
   3  10 -12    2.92    0.42
  -3 -10  12    3.99    0.57
  -3 -10  12    3.05    0.44
   3 -10 -12    3.23    0.41
   3  10 -11    9.45    0.57
  -3 -10  11    8.90    0.57
  -3 -10  11    9.25    0.60
  -3 -10  11    9.80    0.72
   3 -10 -11    9.99    0.56
  -3 -10  10    0.96    0.43
  -3 -10  10    1.09    0.58
   3  10 -10    0.44    0.37
   3  10 -10    0.05    0.39
  -3 -10  10    0.66    0.44
   3  10 -10    0.63    0.37
   3 -10 -10    0.55    0.39
  -3 -10   9   24.82    0.99
  -3 -10   9   24.10    1.12
  -3 -10   9   26.09    1.00
   3  10  -9   26.69    0.97
   3  10  -9   25.03    0.98
   3  10  -9   24.02    0.95
   3  10  -9   24.62    0.94
   3 -10  -9   26.01    0.98
  -3 -10   8   86.51    2.59
  -3 -10   8   87.33    2.74
   3  10  -8   88.41    2.58
  -3 -10   8   86.32    3.28
   3  10  -8   86.48    2.60
   3  10  -8   86.59    2.57
   3  10  -8   85.62    2.57
   3 -10  -8   84.27    2.57
  -3 -10   7   85.76    2.63
  -3 -10   7   84.61    2.51
   3  10  -7   84.52    2.48
  -3 -10   7   86.62    3.20
  -3 -10   7   78.18    2.50
   3  10  -7   81.04    2.49
   3  10  -7   86.38    2.49
   3  10  -7   84.68    2.49
   3 -10  -7   81.87    2.49
  -3 -10   6   -0.57    0.50
  -3 -10   6    0.26    0.50
   3  10  -6    0.11    0.34
  -3 -10   6    0.33    0.54
  -3 -10   6    0.17    0.31
   3  10  -6    0.02    0.35
   3  10  -6    0.38    0.35
  -3 -10   5  115.55    3.38
   3  10  -5  111.55    3.24
  -3 -10   5  115.90    3.95
  -3 -10   5  111.96    3.27
   3  10  -5  113.69    3.25
   3  10  -5  114.11    3.91
  -3 -10   5  103.72    3.78
  -3 -10   4    9.07    0.61
   3 -10  -4    8.21    0.50
   3  10  -4    8.58    0.48
  -3 -10   4    8.94    0.88
  -3 -10   4    9.37    0.89
   3 -10  -4    8.93    0.51
  -3 -10   4    9.47    0.48
   3  10  -4    9.32    0.49
   3  10  -4    9.24    0.89
  -3 -10   3    8.22    0.61
   3 -10  -3    8.36    0.48
   3  10  -3    8.48    0.47
  -3 -10   3    9.85    0.87
  -3 -10   3    9.47    0.89
   3 -10  -3    9.73    0.51
  -3 -10   3    8.60    0.46
   3  10  -3    8.49    0.48
   3 -10  -2  142.00    4.02
   3 -10  -2  139.88    4.05
  -3 -10   2  139.83    4.00
   3  10  -2  151.44    4.70
   3  10  -2  140.49    4.00
  -3 -10   2  149.31    4.69
  -3 -10   2  142.71    4.69
   3 -10  -1  114.67    3.32
  -3 -10   1  113.48    3.27
   3  10  -1  114.43    3.89
   3 -10   0   45.58    1.42
  -3 -10   0   44.23    1.37
   3  10   0   40.36    1.36
   3  10   0   45.60    1.81
   3 -10   1    7.41    0.45
  -3 -10  -1    6.62    0.40
   3  10   1    6.25    0.40
   3 -10   2    5.99    0.85
   3 -10   2    7.19    0.46
  -3 -10  -2    7.27    0.44
   3  10   2    6.66    0.43
  -3 -10  -2    6.70    0.40
   3  10   2    6.54    0.39
   3 -10   3  280.21    8.93
   3 -10   3  296.45    8.17
   3  10   3  292.31    8.16
  -3 -10  -3  292.54    8.12
   3  10   3  286.00    8.13
  -3 -10  -3  305.56    8.18
   3 -10   4    5.33    0.85
  -3 -10  -4    5.24    0.42
   3  10   4    6.64    0.45
  -3 -10  -4    6.46    0.39
   3  10   4    5.74    0.40
  -3 -10  -5    6.85    0.47
   3  10   5    6.57    0.47
  -3 -10  -5    6.58    0.41
   3 -10   5    6.76    0.56
  -3 -10  -6    0.61    0.26
   3  10   6    0.26    0.30
   3 -10   6    0.41    0.75
   3 -10   6    0.86    0.48
   3  10   7   22.43    0.86
   3 -10   7   21.75    1.57
   3 -10   7   20.37    0.95
   3  10   8    1.90    0.35
   3 -10   8    1.94    0.52
   3  10   9   59.00    1.84
   3 -10   9   57.04    1.90
   3 -10   9   56.37    1.91
   3 -10  10   14.18    0.81
   3  10  10   14.43    0.68
   3 -10  11    0.21    0.54
   3  10  11    0.58    0.33
   3 -10  12   13.32    0.77
   3  10  12   14.47    0.63
   3 -10  13    0.39    0.44
   3  10  13    0.62    0.24
   3 -10  14    0.11    0.36
   3  10  14    0.07    0.19
   3  10  14   -0.01    0.17
   3 -11 -14    2.52    0.25
  -3 -11  14    2.51    0.30
  -3 -11  14    2.91    0.34
  -3 -11  14    2.57    0.34
   3 -11 -13    8.38    0.43
  -3 -11  13    8.82    0.48
  -3 -11  13    9.73    0.56
  -3 -11  12    0.61    0.36
  -3 -11  12    0.56    0.45
  -3 -11  12    0.60    0.37
   3  11 -11    9.84    0.57
  -3 -11  11   10.16    0.60
   3  11 -11    9.84    0.57
  -3 -11  11   11.80    0.61
  -3 -11  11   11.53    0.70
   3  11 -10    0.67    0.38
   3  11 -10    0.25    0.37
  -3 -11  10    0.14    0.43
   3  11 -10    0.50    0.35
  -3 -11  10    0.27    0.50
  -3 -11  10    0.40    0.41
   3  11  -9    6.41    0.50
  -3 -11   9    6.76    0.55
   3  11  -9    5.86    0.50
   3  11  -9    5.08    0.47
  -3 -11   9    5.42    0.51
  -3 -11   9    7.45    0.67
  -3 -11   8    8.18    0.57
  -3 -11   8    8.76    0.71
  -3 -11   8    8.57    0.61
   3  11  -8    7.76    0.54
   3  11  -8    8.72    0.54
   3  11  -8    7.72    0.51
   3  11  -8    7.26    0.51
  -3 -11   7    1.91    0.43
  -3 -11   7    1.61    0.57
   3  11  -7    1.95    0.41
  -3 -11   7    1.83    0.66
   3  11  -7    1.99    0.40
   3  11  -7    2.18    0.39
  -3 -11   6   70.23    2.17
   3  11  -6   65.47    2.01
  -3 -11   6   63.33    2.70
  -3 -11   6   63.71    2.04
   3  11  -6   67.69    2.02
   3  11  -6   65.01    2.01
  -3 -11   5   52.13    1.71
   3 -11  -5   47.10    1.58
   3  11  -5   49.42    1.55
  -3 -11   5   48.71    2.21
  -3 -11   5   49.77    1.58
   3 -11  -5   48.32    1.60
   3  11  -5   48.95    1.55
   3  11  -5   49.24    1.56
   3  11  -4   22.07    0.81
   3 -11  -4   20.83    0.83
  -3 -11   4   17.29    1.25
  -3 -11   4   19.60    1.32
   3 -11  -4   22.12    0.86
  -3 -11   4   20.62    0.81
   3  11  -4   20.72    0.82
   3  11  -4   20.61    1.32
   3 -11  -3  105.24    3.04
   3  11  -3  103.92    3.00
  -3 -11   3  105.77    3.74
  -3 -11   3  104.04    3.71
   3 -11  -3  103.85    3.07
  -3 -11   3  102.77    3.02
   3  11  -3  102.46    3.01
   3  11  -3  105.44    3.68
   3  11  -2   14.68    0.64
   3 -11  -2   14.32    0.64
  -3 -11   2   15.95    1.15
  -3 -11   2   14.70    1.08
   3 -11  -2   15.19    0.70
   3  11  -2   15.51    0.65
   3  11  -2   15.48    1.14
   3 -11  -1  227.28    6.36
   3 -11  -1  229.90    6.41
  -3 -11   1  228.50    6.36
   3  11  -1  231.67    7.07
   3  11  -1  211.49    6.87
  -3 -11   1  232.75    7.07
   3 -11   0   41.21    1.36
   3  11   0   38.45    1.30
  -3 -11   0   41.26    1.31
   3 -11   1    1.46    0.35
  -3 -11  -1    1.83    0.32
  -3 -11  -1    1.59    0.30
   3  11   1    1.28    0.29
  -3 -11  -2   18.02    0.76
   3  11   2   19.72    0.73
  -3 -11  -2   18.64    0.73
   3 -11   3  140.62    5.07
   3 -11   3  153.11    4.31
   3  11   3  147.70    4.27
   3  11   3  149.63    4.25
  -3 -11  -3  147.27    4.25
  -3 -11  -3  150.96    4.30
   3 -11   4   55.80    2.59
  -3 -11  -4   58.36    1.86
   3  11   4   57.83    1.83
  -3 -11  -4   59.24    1.80
   3  11   4   58.36    1.81
  -3 -11  -5   38.09    1.22
   3  11   5   35.84    1.22
   3  11   5   36.20    1.25
   3 -11   5   36.60    2.02
   3 -11   5   34.54    1.30
  -3 -11  -6  124.50    3.52
   3  11   6  124.42    3.54
   3  11   6  123.88    3.57
   3 -11   6  115.89    4.43
   3 -11   6  114.32    3.58
   3  11   7    2.33    0.36
   3 -11   7    2.17    0.54
   3  11   8    2.88    0.38
   3 -11   8    3.06    0.55
   3  11   9   15.37    0.69
   3 -11   9   14.58    0.81
   3  11  10    0.31    0.31
   3 -11  11   11.29    0.70
   3  11  11   11.53    0.57
   3 -11  12    6.60    0.57
   3  11  12    7.35    0.39
   3  11  12    7.66    0.42
   3 -11  13   17.11    0.72
   3  11  13   16.03    0.59
   3  11  13   16.73    0.62
   3 -11  14    6.70    0.40
   3  11  14    6.73    0.31
   3  11  14    6.74    0.29
   3 -12 -14    0.23    0.15
  -3 -12  14    0.46    0.22
   3 -12 -13    5.18    0.32
  -3 -12  13    5.20    0.36
  -3 -12  13    5.80    0.40
   3 -12 -12   42.03    1.35
  -3 -12  12   45.33    1.39
  -3 -12  12   42.63    1.38
  -3 -12  12   45.32    1.45
   3  12 -11   13.20    0.62
   3 -12 -11   13.33    0.59
  -3 -12  11   15.06    0.67
  -3 -12  11   13.44    0.72
  -3 -12  11   12.85    0.63
   3  12 -10   10.02    0.54
   3 -12 -10    8.87    0.51
  -3 -12  10    9.25    0.58
   3  12 -10    8.53    0.53
   3  12 -10    7.12    0.50
  -3 -12  10    9.09    0.55
  -3 -12  10   10.49    0.66
   3  12  -9   15.39    0.69
   3  12  -9   14.35    0.69
  -3 -12   9   14.98    0.70
  -3 -12   9   17.30    0.84
   3 -12  -9   16.20    0.70
  -3 -12   9   17.18    0.76
   3  12  -9   14.78    0.70
   3  12  -8    0.57    0.36
  -3 -12   8    0.86    0.55
  -3 -12   8    0.96    0.39
  -3 -12   8    1.21    0.44
   3 -12  -8    0.63    0.36
   3  12  -8    0.36    0.37
  -3 -12   7   69.48    2.17
   3  12  -7   65.65    2.02
   3  12  -7   66.69    2.01
  -3 -12   7   68.95    2.08
   3 -12  -7   62.95    2.04
   3  12  -7   62.49    2.01
  -3 -12   6    1.03    0.54
   3 -12  -6    1.28    0.37
   3  12  -6    1.51    0.40
   3  12  -6    1.19    0.37
   3  12  -6    1.57    0.37
   3 -12  -5   15.12    0.70
   3  12  -5   15.34    0.69
  -3 -12   5   15.54    1.19
  -3 -12   5   13.21    0.66
   3 -12  -5   15.10    0.70
   3  12  -5   14.17    0.66
   3  12  -5   14.93    0.68
  -3 -12   4    0.92    0.32
   3 -12  -4    1.05    0.37
  -3 -12   4    1.65    0.64
   3  12  -4    1.09    0.35
   3 -12  -4    1.36    0.35
   3  12  -4    1.22    0.39
   3 -12  -3    6.67    0.51
  -3 -12   3    6.09    0.44
  -3 -12   3    6.23    0.88
  -3 -12   3    6.49    0.81
   3  12  -3    7.00    0.48
   3  12  -3    6.70    0.48
   3 -12  -3    6.59    0.47
   3 -12  -2    1.78    0.40
  -3 -12   2    1.26    0.60
   3  12  -2    1.93    0.37
   3 -12  -2    1.90    0.34
   3  12  -2    1.56    0.38
   3 -12  -1   64.24    1.97
   3 -12  -1   65.07    2.04
  -3 -12   1   64.52    1.98
   3  12  -1   63.81    1.96
  -3 -12   1   64.86    2.62
  -3 -12   0   11.58    1.00
   3 -12   0   10.37    0.60
  -3 -12   0    8.93    0.53
   3 -12   1   29.35    1.09
  -3 -12  -1   29.27    1.06
   3  12   1   27.64    1.02
  -3 -12  -1   30.22    1.04
   3 -12   2  263.32    7.32
  -3 -12  -2  258.87    7.30
  -3 -12  -2  260.01    7.26
   3  12   2  258.76    7.26
   3 -12   3    7.79    0.53
   3  12   3    7.35    0.45
  -3 -12  -3    7.73    0.48
  -3 -12  -3    7.39    0.50
   3 -12   4   72.59    3.17
  -3 -12  -4   79.00    2.40
   3  12   4   76.39    2.37
   3  12   4   79.32    2.36
  -3 -12  -4   79.64    2.36
   3  12   5    4.89    0.44
  -3 -12  -5    4.94    0.41
   3  12   5    4.82    0.38
   3  12   6   46.98    1.54
  -3 -12  -6   46.74    1.50
   3  12   6   47.22    1.52
   3 -12   6   45.64    1.60
   3  12   7    9.73    0.55
   3  12   7    8.82    0.51
   3 -12   7    8.41    0.67
   3  12   8   -0.18    0.31
   3  12   8    0.31    0.27
   3 -12   8    0.29    0.51
   3  12   9   64.67    2.00
   3  12   9   64.33    1.97
   3  12  10   66.15    1.94
   3 -12  10   63.35    2.02
   3  12  10   60.46    1.90
   3  12  11    0.95    0.27
   3  12  11    0.84    0.22
   3  12  12    7.24    0.38
   3  12  12    6.96    0.35
   3  12  13   31.27    0.94
   3  12  13   28.97    0.91
   3 -13 -13   20.14    0.65
  -3 -13  12    0.08    0.27
   3 -13 -12   -0.02    0.21
  -3 -13  12    0.45    0.26
  -3 -13  12    0.59    0.30
   3 -13 -11   24.02    0.85
  -3 -13  11   25.92    0.90
  -3 -13  11   24.18    0.87
   3  13 -10    0.12    0.33
  -3 -13  10    0.35    0.37
   3 -13 -10    0.27    0.28
   3  13 -10    0.15    0.30
  -3 -13  10    0.24    0.34
   3  13 -10    0.11    0.30
   3 -13  -9    7.96    0.48
  -3 -13   9    8.60    0.56
   3  13  -9    7.32    0.50
  -3 -13   9    8.62    0.51
   3  13  -9    7.46    0.48
   3 -13  -8   39.47    1.31
  -3 -13   8   40.26    1.35
   3  13  -8   38.63    1.30
   3  13  -8   38.06    1.30
   3 -13  -7   11.70    0.61
  -3 -13   7   13.46    0.68
   3  13  -7   12.49    0.62
   3  13  -7   12.64    0.62
   3 -13  -6    6.48    0.48
   3 -13  -6    6.27    0.48
  -3 -13   6    7.25    0.55
   3  13  -6    7.00    0.49
   3  13  -6    5.89    0.47
   3 -13  -5   32.27    1.14
  -3 -13   5   32.16    1.14
   3  13  -5   30.42    1.09
   3 -13  -5   30.03    1.10
   3  13  -5   30.09    1.09
   3 -13  -4   85.72    2.58
   3  13  -4   81.94    2.50
   3 -13  -4   81.95    2.52
   3  13  -4   87.85    2.52
   3 -13  -3   19.08    0.83
   3  13  -3   18.63    0.77
   3 -13  -3   18.38    0.78
   3  13  -3   18.94    0.77
   3  13  -2   22.83    0.84
   3 -13  -2   19.80    0.82
  -3 -13   2   20.54    1.36
   3 -13  -2   19.49    0.88
   3  13  -2   20.31    0.82
  -3 -13   2   21.28    0.83
   3  13  -1    6.24    0.48
   3 -13  -1    4.45    0.48
  -3 -13   1    5.61    0.80
   3  13  -1    6.07    0.47
  -3 -13   1    5.88    0.45
   3 -13   0   19.87    0.87
  -3 -13   0   18.27    0.80
  -3 -13   0   20.04    0.80
  -3 -13  -1   15.05    0.69
  -3 -13  -1   14.73    0.67
   3 -13   1   13.44    0.73
  -3 -13  -2    6.81    0.48
  -3 -13  -2    7.33    0.48
   3  13   2    7.42    0.45
   3 -13   2    7.84    0.56
  -3 -13  -3   11.70    0.57
   3  13   3   10.80    0.55
  -3 -13  -3   11.45    0.60
   3  13   4    1.28    0.30
  -3 -13  -4    1.58    0.32
  -3 -13  -4    1.72    0.35
  -3 -13  -5  234.75    6.56
   3  13   5  237.41    6.55
   3  13   5  228.47    6.57
   3  13   6   22.48    0.82
  -3 -13  -6   21.51    0.83
   3  13   6   20.47    0.85
   3  13   7   10.20    0.51
   3  13   7    9.57    0.54
   3  13   8    1.19    0.27
   3  13   8    0.45    0.30
   3  13   9    3.19    0.30
   3  13   9    2.96    0.34
   3  13  10    2.76    0.27
   3 -13  10    3.09    0.52
   3  13  10    3.41    0.32
  -3  13 -11   21.11    0.73
   3  13  11   21.19    0.71
   3  13  11   20.88    0.74
   3  13  12   11.06    0.42
   3  13  12   11.86    0.45
  -3 -14  12   43.54    1.24
   3 -14 -12   39.59    1.21
   3 -14 -11   11.21    0.45
  -3 -14  11   11.42    0.51
   3 -14 -10    4.54    0.33
   3  14 -10    4.32    0.36
  -3 -14  10    4.42    0.40
   3  14  -9   56.81    1.80
   3 -14  -9   61.89    1.80
   3  14  -9   57.79    1.79
  -3 -14   9   61.60    1.84
   3  14  -8   59.18    1.82
  -3 -14   8   62.50    1.87
   3  14  -8   57.04    1.82
   3 -14  -8   60.69    1.83
   3  14  -7    1.19    0.34
   3 -14  -7    1.77    0.34
  -3 -14   7    1.68    0.42
   3  14  -7    1.36    0.36
   3  14  -6    0.15    0.32
   3 -14  -6    0.49    0.32
   3 -14  -6    0.18    0.31
  -3 -14   6    0.46    0.42
   3  14  -6    0.22    0.36
   3  14  -5    7.41    0.50
   3 -14  -5    7.98    0.52
   3 -14  -5    7.91    0.49
   3  14  -5    7.73    0.51
  -3 -14   5    7.80    0.54
   3  14  -4    3.39    0.41
   3 -14  -4    3.31    0.42
   3 -14  -4    3.82    0.40
   3  14  -4    3.41    0.43
   3  14  -3   16.62    0.71
   3 -14  -3   15.92    0.76
   3  14  -3   16.45    0.72
   3 -14  -3   16.24    0.71
   3 -14  -2    3.04    0.44
   3  14  -2    4.18    0.44
   3  14  -2    3.23    0.41
  -3 -14   2    4.06    0.41
  -3 -14   1   37.47    1.29
   3 -14  -1   37.59    1.34
   3  14  -1   37.68    1.26
   3  14  -1   38.04    1.25
  -3 -14   1   37.04    1.28
  -3 -14   0  109.96    3.24
   3 -14   0  108.86    3.28
   3  14   0  107.70    3.18
   3  14   0  110.51    3.19
  -3 -14   0  110.60    3.23
  -3 -14  -1   65.75    2.09
  -3 -14  -1   67.28    2.09
   3 -14   1   69.41    2.15
  -3 -14  -2   20.77    0.85
  -3 -14  -2   21.20    0.85
   3 -14   2   23.10    0.93
  -3 -14  -3   13.49    0.64
  -3 -14  -3   13.21    0.63
  -3 -14  -4    2.12    0.35
   3  14   4    3.36    0.33
   3  14   5    6.79    0.42
  -3 -14  -5    6.95    0.44
  -3 -14  -6    6.29    0.41
   3  14   6    5.92    0.39
   3  14   6    6.11    0.43
   3  14   7   41.09    1.29
   3  14   7   39.08    1.30
   3  14   8   87.15    2.52
   3  14   8   86.27    2.55
   3  14   9   36.70    1.16
   3  14   9   37.34    1.19
   3 -14   9   37.70    1.32
  -3 -14 -10    0.16    0.21
   3  14  10    0.10    0.17
   3 -14  10   -0.02    0.42
  -3  14 -11    0.33    0.19
  -3 -14 -11    0.02    0.17
   3  14  11    0.30    0.15
   3 -14  11   -0.29    0.32
  -3 -15  11    5.09    0.29
   3 -15 -11    4.37    0.24
   3 -15 -10    2.30    0.23
  -3 -15  10    2.41    0.30
   3  15  -9    4.81    0.34
   3 -15  -9    5.88    0.34
   3  15  -9    5.03    0.36
  -3 -15   9    5.63    0.40
   3  15  -8   57.78    1.78
   3 -15  -8   59.72    1.78
   3  15  -8   59.05    1.79
  -3 -15   8   61.92    1.82
   3  15  -7    2.76    0.35
   3  15  -7    3.61    0.37
   3 -15  -7    3.91    0.35
  -3 -15   7    3.62    0.41
   3 -15  -7    3.64    0.33
   3  15  -6    0.01    0.30
   3 -15  -6    0.16    0.28
  -3 -15   6    0.37    0.38
   3  15  -6    0.41    0.32
   3 -15  -6   -0.23    0.28
   3  15  -5  104.50    3.05
   3  15  -5  106.48    3.06
   3 -15  -5  107.00    3.07
   3 -15  -5  104.44    3.10
   3  15  -4   85.03    2.52
   3  15  -4   85.51    2.51
   3 -15  -4   85.07    2.57
   3  15  -3    1.42    0.36
   3 -15  -3    1.16    0.36
   3  15  -3    1.49    0.36
  -3 -15   3    1.38    0.32
   3  15  -2    0.90    0.36
  -3 -15   2    0.61    0.31
   3 -15  -2    0.27    0.36
   3  15  -2    0.81    0.34
  -3 -15   2    0.57    0.29
   3  15  -1    0.54    0.35
  -3 -15   1   -0.18    0.31
   3 -15  -1    0.12    0.35
   3  15  -1    0.41    0.34
  -3 -15   1    0.56    0.30
  -3 -15   0   15.68    0.70
   3  15   0   17.02    0.70
   3  15   0   16.46    0.69
  -3 -15   0   17.32    0.72
   3 -15   0   15.43    0.76
   3  15   1   57.31    1.76
   3  15   1   58.48    1.77
  -3 -15  -1   57.15    1.81
   3 -15   1   55.86    1.85
  -3 -15  -2    2.79    0.35
   3  15   2    2.70    0.37
  -3 -15  -3    0.91    0.30
  -3 -15  -4    7.21    0.45
  -3 -15  -5    4.56    0.37
  -3 -15  -6    0.17    0.25
   3 -15   7    0.90    0.49
   3 -15   8   15.02    0.75
  -3 -15  -8   15.63    0.59
   3 -15   9   10.09    0.57
  -3 -15  -9    8.76    0.40
   3 -15  10    3.53    0.37
  -3 -15 -10    3.30    0.23
  -3  15 -10    3.67    0.25
   3  16  -9    3.39    0.26
  -3 -16   9    3.94    0.30
   3  16  -8   19.40    0.68
  -3 -16   8   20.52    0.71
   3  16  -7    2.51    0.29
   3 -16  -7    2.98    0.28
  -3 -16   7    3.16    0.34
   3  16  -7    3.30    0.32
   3 -16  -6    1.74    0.28
   3  16  -6    1.69    0.31
   3  16  -6    1.88    0.30
  -3 -16   6    1.79    0.25
   3 -16  -5    0.30    0.27
   3  16  -5    0.08    0.29
   3  16  -5    0.19    0.27
  -3 -16   5    0.44    0.24
   3 -16  -4    1.14    0.32
   3  16  -4    1.47    0.32
   3  16  -4    1.27    0.31
  -3 -16   4    1.57    0.29
   3  16  -3   26.97    0.93
   3  16  -3   27.97    0.93
   3 -16  -3   25.12    0.97
   3  16  -2    4.85    0.40
   3 -16  -2    4.42    0.42
   3  16  -2    4.57    0.39
  -3 -16   2    5.00    0.39
   3 -16  -1    1.38    0.35
  -3 -16   1    1.41    0.29
   3  16  -1    1.39    0.32
   3  16  -1    1.20    0.34
   3  16   0   13.87    0.61
   3 -16   0   13.24    0.68
   3  16   0   15.08    0.62
  -3 -16   0   13.79    0.63
   3  16   1    1.20    0.32
   3  16   1    0.69    0.32
  -3 -16  -1    0.79    0.29
   3  16   2   19.88    0.73
  -3 -16  -2   18.24    0.76
   3  16   2   19.50    0.73
   3  16   3   80.49    2.41
  -3 -16  -3   84.72    2.47
   3  16   3   84.27    2.43
  -3 -16  -4   75.89    2.27
   3  16   4   76.17    2.23
  -3 -16  -5   17.79    0.68
   3 -16   5   17.52    0.78
  -3 -16  -6    0.42    0.23
   3 -16   6    0.22    0.42
   3 -16   7    0.75    0.41
   3 -16   8   12.15    0.58
  -3  16  -9   12.96    0.48
   3 -16   9   13.95    0.56
   3  17  -8    9.44    0.37
   3  17  -7   20.22    0.67
   3  17  -7   20.22    0.67
   3 -17  -6    5.93    0.33
   3  17  -6    6.79    0.35
   3  17  -6    6.14    0.34
   3 -17  -5    0.27    0.22
   3  17  -5    0.49    0.25
   3  17  -5    0.23    0.23
   3 -17  -4   35.26    1.16
   3  17  -4   38.18    1.14
   3  17  -4   35.30    1.14
   3 -17  -3    9.98    0.51
   3  17  -3   11.55    0.49
   3  17  -3   10.61    0.48
   3 -17  -2    0.27    0.27
  -3 -17   2    0.03    0.25
   3  17  -2    0.76    0.28
   3  17  -2    0.40    0.26
  -3 -17   1   24.52    0.87
   3  17  -1   24.92    0.83
   3  17  -1   23.31    0.83
  -3 -17   0   19.79    0.75
   3  17   0   19.79    0.71
   3  17   0   19.43    0.72
  -3 -17  -1   17.30    0.70
   3  17   1   18.66    0.67
   3  17   1   17.83    0.67
  -3 -17  -2   15.50    0.62
   3  17   2   15.15    0.59
   3  17   2   16.29    0.61
  -3 -17  -3    0.13    0.24
   3  17   3    0.27    0.25
   3  17   3    0.24    0.25
  -3 -17  -4    6.15    0.36
   3  17   4    5.90    0.34
   3  17   4    6.55    0.36
  -3 -17  -5    3.91    0.29
   3  17   5    3.78    0.27
   3  17   5    3.92    0.29
   3 -17   6   39.93    1.28
   3  17   6   41.54    1.22
   3 -17   7   21.18    0.76
   3  17   7   22.23    0.70
   3  18  -5    3.11    0.23
   3  18  -5    2.78    0.22
   3  18  -4    0.56    0.20
   3  18  -4    0.66    0.21
   3  18  -3    9.07    0.39
   3  18  -3    8.35    0.38
   3  18  -2   36.22    1.09
   3  18  -2   35.76    1.10
   3  18  -1    2.66    0.25
   3  18  -1    2.44    0.26
   3  18   0   11.57    0.46
   3  18   0   11.55    0.46
  -3 -18  -1    0.16    0.21
   3  18   1    0.13    0.21
   3  18   1    0.33    0.22
  -3 -18  -2    5.93    0.34
   3  18   2    6.59    0.32
   3  18   2    6.76    0.33
  -3 -18  -3    2.21    0.23
   3  18   3    2.28    0.23
   3  18   3    2.06    0.22
   3  18   4   19.51    0.64
   3  18   4   20.56    0.62
   3  18   5   10.17    0.38
   4   0 -17    0.39    0.25
   4   0 -17    0.25    0.24
  -4   0  17    0.21    0.26
   4   0 -16    0.02    0.29
   4   0 -15    0.02    0.33
   4   0 -15    1.19    0.38
   4   0 -14    8.50    0.56
   4   0 -13    0.21    0.40
   4   0 -13    0.11    0.40
   4   0 -12  128.21    3.75
   4   0 -12  129.69    3.73
   4   0 -12  130.22    3.78
  -4   0  12  124.07    4.45
  -4   0  11    0.38    0.61
   4   0 -11    0.56    0.59
   4   0 -11   -0.26    0.43
   4   0 -11    0.50    0.38
   4   0 -11    0.11    0.40
   4   0 -11   -0.02    0.47
   4   0 -10   75.78    2.30
   4   0 -10   74.69    2.26
   4   0 -10   75.68    2.27
  -4   0  10   79.04    2.86
   4   0  -9   -0.05    0.39
   4   0  -9    0.25    0.33
   4   0  -9    0.08    0.32
   4   0  -9   -0.13    0.48
   4   0  -9   -0.22    0.33
  -4   0   9   -0.25    0.44
   4   0  -8  212.13    5.90
   4   0  -8  210.55    5.88
   4   0  -8  212.64    5.89
   4   0  -8  207.39    5.88
  -4   0   8  221.34    6.40
   4   0  -8  201.75    6.39
  -4   0   7    0.19    0.38
   4   0  -7    0.27    0.41
   4   0  -6  184.23    5.60
   4   0  -5   -0.14    0.42
   4   0  -4  130.32    4.10
   4   0  -4  128.35    4.02
   4   0  -3    0.36    0.51
   4   0  -3   -0.16    0.46
   4   0  -2  171.93    5.19
   4   0  -1   -0.25    0.49
   4   0   0  851.43   24.24
   4   0   0  894.44   24.05
   4   0   1    0.17    0.48
   4   0   2  193.19    5.82
   4   0   3   -0.53    0.54
  -4   0  -3   -0.10    0.54
  -4   0  -4    3.99    0.65
   4   0   4    3.20    0.66
   4   0   4    3.72    0.57
  -4   0  -5   -0.28    0.50
   4   0   5   -0.33    0.55
   4   0   5   -0.10    0.41
  -4   0  -6  863.65   23.06
   4   0   6  815.91   22.93
   4   0   6  791.42   23.16
   4   0   7   -0.66    0.63
   4   0   8   10.50    1.09
   4   0   8   11.78    0.59
   4   0   9   -0.60    0.70
   4   0   9    0.30    0.35
  -4   0 -10  270.18    7.56
   4   0  10  277.84    7.63
  -4   0 -11    0.04    0.41
   4   0  11   -0.12    0.86
   4   0  11    0.34    0.41
  -4   0 -12   10.92    0.61
   4   0  12   10.29    0.64
   4   0  12    9.14    0.63
  -4   0 -13    0.54    0.41
   4   0  13    0.19    0.43
   4   0  13    0.67    0.42
  -4   0 -14   47.70    1.51
   4   0  14   47.21    1.54
   4   0  14   44.33    1.53
  -4   0 -15   -0.18    0.34
   4   0  15   -0.11    0.36
  -4   0 -16   10.94    0.49
   4   0  16   10.09    0.50
   4   0  16   10.11    0.49
   4   0  17    0.09    0.20
   4   0  17    0.39    0.20
   4   1 -17   11.92    0.50
   4  -1 -17   11.11    0.49
   4   1 -17   12.17    0.50
   4  -1 -17   13.81    0.51
  -4   1  17   13.77    0.53
  -4  -1  17   13.02    0.52
   4   1 -16   26.58    0.93
   4  -1 -16   24.33    0.91
   4   1 -16   26.27    0.91
   4   1 -15   12.09    0.60
   4  -1 -15   11.98    0.61
   4   1 -15   12.22    0.60
   4  -1 -15   12.05    0.59
   4  -1 -14   56.64    1.81
   4   1 -14   59.21    1.82
   4  -1 -13    6.52    0.52
   4  -1 -13    8.13    0.57
   4   1 -13    7.49    0.56
   4  -1 -12    4.52    0.47
   4   1 -12    3.66    0.48
   4  -1 -12    4.19    0.50
  -4   1  11   30.47    1.63
  -4  -1  11   28.74    1.58
   4   1 -11   28.67    1.58
   4  -1 -11   28.07    1.58
   4  -1 -11   29.83    1.10
   4   1 -11   28.19    1.05
   4  -1 -11   30.49    1.08
   4   1 -11   29.84    1.08
   4  -1 -11   29.35    1.12
   4   1 -11   30.19    1.13
  -4   1  10   12.43    0.99
  -4  -1  10   12.23    1.02
   4  -1 -10   10.64    0.96
   4   1 -10    9.19    0.94
   4  -1 -10   12.27    0.65
   4  -1 -10   12.19    0.62
   4   1 -10   10.92    0.59
   4   1 -10   13.40    0.63
   4  -1 -10   12.37    0.63
   4   1 -10   12.20    0.67
   4  -1 -10   11.73    0.66
   4   1  -9    0.88    0.40
   4  -1  -9    0.66    0.40
   4   1  -9    0.59    0.34
   4   1  -9    0.55    0.35
   4  -1  -9    0.38    0.34
   4   1  -9    0.40    0.48
   4  -1  -9    0.94    0.50
   4   1  -9    1.07    0.37
   4  -1  -9    0.73    0.36
  -4   1   9   -0.06    0.49
  -4  -1   9    0.82    0.53
   4   1  -8   35.51    1.23
   4  -1  -8   37.93    1.24
   4   1  -8   37.02    1.21
   4   1  -8   37.73    1.21
   4  -1  -8   38.29    1.21
   4  -1  -8   36.92    1.21
   4  -1  -8   37.83    1.22
   4   1  -8   35.20    1.21
  -4   1   8   40.18    1.63
  -4  -1   8   39.53    1.63
   4   1  -8   37.17    1.64
   4  -1  -8   35.63    1.63
  -4   1   7  102.27    3.34
  -4  -1   7  104.71    3.35
   4   1  -7   99.42    3.39
   4  -1  -7  102.98    3.41
   4   1  -6   34.55    1.48
   4  -1  -6   33.27    1.47
   4   1  -5   52.27    2.00
   4  -1  -5   54.36    2.02
  -4  -1   5   55.16    1.85
   4   1  -4  718.04   19.74
   4  -1  -4  703.94   19.73
   4   1  -4  711.05   19.82
   4  -1  -4  710.67   19.80
  -4  -1   4  707.71   19.56
   4   1  -3  115.20    3.52
   4  -1  -3  109.12    3.51
   4   1  -3  111.37    3.58
   4  -1  -3  110.83    3.59
  -4  -1   3  111.41    3.40
   4   1  -2  146.28    4.48
   4  -1  -2  145.25    4.48
   4   1  -1   74.68    2.35
   4   1  -1   71.36    2.49
   4  -1  -1   74.67    2.51
   4   1   0   85.20    2.63
   4  -1   0   83.23    2.78
   4   1   0   82.94    2.77
   4   1   1   63.32    2.07
   4  -1   1   63.99    2.24
   4   1   1   59.92    2.21
   4  -1   2  588.34   16.46
   4   1   2  584.58   16.45
   4   1   3   22.39    1.12
  -4   1  -3   21.86    1.16
  -4  -1  -3   22.27    1.17
   4   1   3   21.95    1.19
   4  -1   3   22.55    1.21
   4   1   4   14.05    0.93
  -4   1  -4   15.38    0.97
  -4  -1  -4   15.81    0.97
   4  -1   4   13.80    1.01
   4   1   4   15.78    1.03
   4   1   5   28.33    1.32
  -4   1  -5   28.85    1.37
  -4  -1  -5   27.70    1.37
   4  -1   5   27.06    1.44
   4   1   5   27.65    1.43
  -4   1  -6  458.75   12.87
  -4  -1  -6  473.83   12.90
   4   1   6  459.13   12.81
   4  -1   6  422.40   12.98
   4   1   6  420.28   12.96
   4   1   7   15.15    0.98
   4  -1   7   11.87    1.06
   4   1   7   12.84    1.09
   4  -1   8    1.24    0.43
   4   1   8    1.67    0.54
   4  -1   8    1.38    0.69
   4   1   8    0.36    0.63
   4   1   8    1.25    0.34
   4  -1   8    1.55    0.35
   4  -1   9    8.11    0.59
   4  -1   9    7.38    1.06
   4   1   9    6.49    1.00
   4   1   9    7.94    0.54
   4  -1   9    8.35    0.55
  -4   1 -10   71.71    2.22
  -4  -1 -10   74.18    2.23
   4  -1  10   70.42    3.15
   4  -1  10   75.32    2.30
   4   1  10   76.68    2.30
   4   1  11   34.00    1.24
  -4   1 -11   34.24    1.19
  -4  -1 -11   34.27    1.19
   4  -1  11   27.57    1.95
   4   1  11   27.12    1.96
   4   1  11   34.83    1.25
  -4   1 -12   56.27    1.80
  -4  -1 -12   57.56    1.81
   4   1  12   57.49    1.86
   4   1  12   57.24    1.88
  -4   1 -13    2.86    0.43
  -4  -1 -13    1.68    0.43
   4  -1  13    2.03    0.45
   4   1  13    1.90    0.48
   4   1  13    1.99    0.46
  -4   1 -14   44.77    1.41
  -4  -1 -14   43.38    1.40
   4  -1  14   42.89    1.43
   4   1  14   41.96    1.43
   4   1  14   40.23    1.44
  -4   1 -15    1.54    0.35
  -4  -1 -15    1.13    0.36
   4  -1  15    1.98    0.38
   4   1  15    1.58    0.39
   4   1  15    1.65    0.34
   4  -1  16    5.37    0.37
   4   1  16    5.66    0.40
  -4   1 -16    5.77    0.37
  -4  -1 -16    6.34    0.38
   4   1  16    5.97    0.39
   4  -1  16    5.37    0.38
   4   1  16    5.27    0.36
   4   1  17    0.20    0.21
   4  -1  17    0.33    0.20
   4   1  17    0.25    0.20
   4   2 -17    1.66    0.26
   4  -2 -17    1.64    0.26
   4   2 -17    2.14    0.25
   4  -2 -17    2.03    0.25
  -4   2  17    1.83    0.28
  -4  -2  17    2.10    0.27
   4   2 -16   10.40    0.50
   4  -2 -16   10.47    0.52
   4  -2 -16    9.86    0.51
   4   2 -16   11.08    0.51
   4   2 -15   23.89    0.90
   4  -2 -15   25.24    0.91
   4   2 -15   23.57    0.88
   4  -2 -15   23.38    0.89
   4   2 -14    8.18    0.55
   4  -2 -14    9.15    0.55
   4  -2 -13    0.36    0.40
   4   2 -13    0.79    0.43
   4  -2 -12  124.32    3.64
   4  -2 -12  128.83    3.66
   4   2 -12  123.27    3.65
  -4   2  11    1.06    0.67
  -4  -2  11    1.15    0.69
  -4   2  11    0.69    0.54
   4   2 -11    1.25    0.60
   4  -2 -11    0.98    0.59
   4  -2 -11    0.85    0.43
   4  -2 -11    0.95    0.42
   4   2 -11    1.00    0.42
   4   2 -11    1.05    0.46
   4  -2 -11    1.16    0.48
  -4   2  10   73.19    2.71
  -4  -2  10   73.09    2.73
   4   2 -10   66.76    2.70
   4  -2 -10   66.25    2.70
   4  -2 -10   70.16    2.17
   4  -2 -10   71.85    2.16
   4   2 -10   71.74    2.16
   4  -2 -10   70.18    2.19
   4   2 -10   70.36    2.18
  -4   2   9  182.39    5.66
  -4  -2   9  190.45    5.70
   4   2  -9  166.62    5.65
   4  -2  -9  172.31    5.68
   4  -2  -9  178.50    5.11
   4   2  -9  183.36    5.11
   4  -2  -9  180.23    5.12
   4   2  -9  182.84    5.12
   4  -2  -9  184.11    5.11
   4   2  -9  180.33    5.13
   4  -2  -9  184.46    5.14
  -4   2   8  118.66    3.59
  -4  -2   8  108.59    3.55
   4   2  -8  105.88    3.57
   4  -2  -8   94.60    3.54
   4  -2  -8  108.05    3.08
   4   2  -8  111.87    3.09
   4  -2  -8   99.54    3.08
   4  -2  -8  107.58    3.08
   4   2  -8  103.84    3.09
   4  -2  -8  107.82    3.09
   4  -2  -8  108.88    3.11
   4   2  -8  108.46    3.11
  -4  -2   7    3.15    0.48
  -4   2   7    2.67    0.48
   4   2  -7    3.62    0.55
   4  -2  -7    3.24    0.54
   4   2  -6   87.29    3.00
   4  -2  -6   85.26    3.01
  -4  -2   6   93.78    2.88
   4   2  -5   10.12    0.75
   4  -2  -5    9.64    0.76
  -4  -2   5   10.99    0.65
   4   2  -4   10.68    0.75
   4  -2  -4   10.98    0.81
   4   2  -4   11.48    0.87
   4  -2  -4   10.32    0.83
  -4  -2   4    8.90    0.63
   4  -2  -3   29.34    1.27
   4   2  -3   26.14    1.30
   4  -2  -3   27.20    1.31
  -4  -2   3   30.56    1.16
   4   2  -3   28.47    1.18
   4   2  -2   53.22    1.97
   4  -2  -2   52.72    1.96
   4   2  -2   51.29    1.79
   4   2  -1    0.50    0.51
   4  -2  -1    0.83    0.52
   4   2  -1    0.80    0.35
   4   2   0  212.21    6.25
   4  -2   0  210.61    6.25
   4   2   0  212.61    6.13
   4  -2   1  345.18    9.89
   4   2   1  338.86    9.88
   4   2   1  351.03    9.76
   4  -2   2    2.70    0.61
   4   2   2    4.28    0.63
   4   2   2    3.92    0.48
  -4   2  -3    5.75    0.72
  -4  -2  -3    5.55    0.67
   4  -2   3    5.89    0.72
   4   2   3    4.98    0.66
   4   2   3    6.72    0.65
   4  -2   4  428.47   12.58
   4   2   4  430.68   12.56
   4   2   4  428.24   12.45
  -4   2  -4  453.38   12.49
  -4  -2  -4  448.18   12.51
  -4   2  -5    0.55    0.47
  -4  -2  -5    0.68    0.49
   4  -2   5    0.27    0.51
   4   2   5    0.72    0.55
   4   2   5    0.27    0.43
  -4   2  -6  194.62    5.69
  -4  -2  -6  189.49    5.69
   4   2   6  180.26    5.63
   4  -2   6  173.30    5.80
   4   2   6  171.50    5.75
   4  -2   7    0.08    0.62
   4   2   7   -0.41    0.62
   4   2   7    0.13    0.48
   4   2   7    0.22    0.31
   4   2   8   53.15    2.21
   4  -2   8   54.38    1.73
   4   2   8   55.08    1.71
   4   2   8   55.01    1.74
   4  -2   8   52.71    2.45
   4   2   8   49.29    2.38
   4   2   9   55.12    2.33
   4  -2   9   57.45    1.83
   4   2   9   58.09    1.79
   4  -2   9   49.71    2.54
   4   2   9   57.57    2.61
   4   2   9   56.07    1.82
   4  -2  10  204.61    5.79
   4   2  10  208.10    5.77
  -4   2 -10  198.97    5.72
  -4  -2 -10  202.76    5.73
   4  -2  10  186.18    6.76
   4   2  10  187.61    6.70
   4   2  10  212.93    5.81
   4   2  11   19.64    0.87
   4  -2  11   19.28    0.91
  -4   2 -11   20.19    0.82
  -4  -2 -11   18.79    0.81
   4  -2  11   15.81    1.52
   4   2  11   18.07    1.54
   4   2  11   19.30    0.87
  -4   2 -12    1.68    0.43
  -4  -2 -12    1.46    0.42
   4   2  12    1.26    0.48
   4  -2  12    1.44    0.56
   4   2  12    1.56    0.44
  -4   2 -13    1.55    0.41
  -4  -2 -13    1.80    0.42
   4  -2  13    1.06    0.40
   4   2  13    1.48    0.46
   4   2  13    1.70    0.44
  -4   2 -14   11.03    0.59
  -4  -2 -14   11.87    0.60
   4  -2  14   10.86    0.61
   4   2  14   11.70    0.64
   4   2  14   11.22    0.63
  -4   2 -15    5.37    0.42
  -4  -2 -15    6.06    0.43
   4  -2  15    5.28    0.43
   4   2  15    5.68    0.46
   4   2  15    5.52    0.43
   4  -2  16   36.19    1.16
   4   2  16   37.66    1.18
   4   2  16   38.33    1.19
   4  -2  16   36.54    1.19
  -4   2 -16   38.64    1.16
  -4  -2 -16   38.50    1.16
   4   2  16   34.08    1.17
   4  -3 -17    0.72    0.23
   4   3 -17    0.18    0.22
   4  -3 -17    0.62    0.21
  -4   3  17    0.48    0.23
   4   3 -16   33.85    1.12
   4  -3 -16   35.07    1.13
   4   3 -16   35.92    1.14
   4  -3 -16   37.18    1.16
  -4  -3  16   35.48    1.13
  -4   3  16   35.01    1.14
   4  -3 -15   -0.03    0.34
   4   3 -15    0.39    0.34
   4   3 -15    0.88    0.32
   4  -3 -15    0.32    0.31
   4   3 -14   24.45    0.92
   4   3 -14   23.99    0.91
   4  -3 -14   23.22    0.93
   4  -3 -14   24.52    0.92
   4   3 -13    2.40    0.43
   4  -3 -13    2.87    0.47
   4  -3 -12    5.05    0.50
   4  -3 -12    4.83    0.52
  -4   3  11    1.10    0.62
   4  -3 -11    2.79    0.45
   4  -3 -11    1.99    0.43
   4   3 -11    2.85    0.43
  -4   3  11    1.95    0.64
  -4  -3  11    1.30    0.66
   4   3 -10   53.79    2.26
   4  -3 -10   49.74    2.25
   4  -3 -10   56.44    1.75
   4  -3 -10   55.65    1.75
   4   3 -10   56.65    1.74
  -4   3  10   53.59    2.26
  -4  -3  10   52.07    2.25
   4   3  -9    6.31    0.72
   4  -3  -9    6.56    0.76
   4  -3  -9    7.09    0.52
   4  -3  -9    7.62    0.51
   4   3  -9    7.43    0.48
   4   3  -9    6.87    0.48
  -4   3   9    7.24    0.75
  -4  -3   9    7.82    0.82
   4   3  -8   78.81    2.94
   4  -3  -8   77.05    2.97
   4   3  -8   82.72    2.45
   4  -3  -8   83.91    2.46
   4   3  -8   85.08    2.47
   4  -3  -8   82.43    2.47
   4  -3  -8   86.86    2.47
   4   3  -8   84.01    2.49
  -4   3   8   87.04    2.92
  -4  -3   8   87.40    2.95
   4   3  -7    5.71    0.62
   4  -3  -7    4.57    0.64
  -4  -3   7    5.57    0.60
  -4   3   7    4.85    0.59
  -4  -3   7    4.89    0.54
   4   3  -6   27.27    1.28
   4  -3  -6   25.63    1.29
  -4  -3   6   29.24    1.24
  -4   3   6   26.70    1.21
  -4  -3   6   25.77    1.16
   4   3  -5  156.76    4.74
   4  -3  -5  147.55    4.75
   4   3  -5  159.18    4.69
  -4  -3   5  151.63    4.61
   4   3  -4  158.68    4.91
   4  -3  -4  165.69    4.96
   4   3  -4  159.49    5.01
   4  -3  -4  167.12    5.02
  -4  -3   4  160.29    4.81
   4   3  -4  163.18    4.89
   4   3  -3  123.87    4.00
   4  -3  -3  126.98    3.99
  -4  -3   3  128.55    3.84
   4   3  -3  125.41    3.89
   4   3  -2  166.14    5.11
   4  -3  -2  171.19    5.12
   4   3  -1  189.90    5.79
   4  -3  -1  196.57    5.81
   4   3  -1  198.66    5.71
   4   3   0  674.35   18.29
   4   3   0  646.05   18.36
   4  -3   0  648.90   18.37
   4  -3   0  668.69   18.34
   4   3   1   61.10    2.06
   4  -3   1   59.02    2.16
   4   3   1   59.34    2.15
   4  -3   1   59.37    2.10
   4   3   2  223.73    6.47
   4  -3   2  219.96    6.59
   4   3   2  220.36    6.57
   4  -3   2  220.10    6.49
   4   3   3   90.71    2.94
  -4   3  -3   86.98    2.92
  -4  -3  -3   85.22    2.93
   4  -3   3   89.75    3.01
   4   3   3   81.41    2.94
   4  -3   3   83.75    2.88
   4   3   4   26.48    1.23
  -4   3  -4   23.58    1.20
  -4  -3  -4   21.61    1.18
   4  -3   4   23.64    1.30
   4   3   4   22.87    1.25
   4  -3   4   22.04    1.18
  -4   3  -5   71.59    2.45
  -4  -3  -5   62.46    2.42
   4   3   5   67.60    2.41
   4  -3   5   64.98    2.43
   4  -3   5   66.32    2.55
   4   3   5   59.42    2.46
   4   3   6   -0.24    0.44
   4  -3   6    0.69    0.59
   4   3   6    0.51    0.57
   4   3   7   66.90    2.53
   4  -3   7   63.87    2.03
   4   3   7   67.92    2.01
   4   3   7   67.46    2.03
   4  -3   7   60.65    2.68
   4   3   7   64.40    2.68
   4   3   8  227.68    6.90
   4  -3   8  221.89    6.26
   4   3   8  223.53    6.24
   4   3   8  228.73    6.28
   4   3   8  211.42    7.05
   4   3   9   14.88    0.72
   4   3   9   13.06    1.26
   4  -3   9   13.12    1.30
   4  -3   9   14.19    0.77
   4   3   9   15.43    0.72
   4   3  10    1.32    0.44
   4   3  10    0.91    0.44
   4  -3  10    1.39    0.52
   4   3  10    0.59    0.61
  -4   3 -10    1.09    0.40
  -4  -3 -10    1.78    0.39
   4  -3  10    1.92    0.85
   4   3  10    0.96    0.79
   4   3  11   14.33    0.75
   4  -3  11   14.76    0.82
   4   3  11   15.34    0.76
   4   3  11   12.15    1.12
  -4   3 -11   15.19    0.68
  -4  -3 -11   13.90    0.69
   4  -3  11   11.72    1.40
   4   3  11   13.06    1.37
   4   3  12   63.66    2.03
   4  -3  12   62.27    2.03
   4   3  12   63.74    2.00
  -4   3 -12   61.44    1.94
  -4  -3 -12   62.80    1.95
   4  -3  13   38.69    1.39
   4   3  13   38.92    1.36
  -4   3 -13   41.51    1.31
  -4  -3 -13   39.84    1.31
   4   3  14  102.47    3.13
   4   3  14  106.00    3.11
  -4   3 -14  105.71    3.07
  -4  -3 -14  108.87    3.08
   4   3  15    4.96    0.43
  -4   3 -15    6.06    0.41
  -4  -3 -15    5.50    0.40
   4   3  15    5.39    0.44
   4   3  16   15.20    0.59
   4  -3  16   14.51    0.59
  -4   3 -16   15.04    0.56
  -4  -3 -16   14.66    0.56
   4   3  16   13.94    0.59
   4   3  16   15.37    0.59
   4  -4 -17    1.07    0.22
   4  -4 -16    7.34    0.42
   4  -4 -16    7.90    0.42
  -4   4  16    8.10    0.42
   4   4 -15    1.86    0.36
   4  -4 -15    1.19    0.36
   4  -4 -15    1.66    0.33
   4   4 -14   11.94    0.61
   4  -4 -14   11.79    0.62
   4  -4 -14   13.63    0.64
   4  -4 -13    7.54    0.57
   4   4 -13    8.60    0.56
   4   4 -12   16.63    0.77
   4  -4 -12   19.30    0.81
   4  -4 -12   18.06    0.80
  -4   4  11    6.84    0.86
   4   4 -11    7.48    0.56
   4  -4 -11    8.51    0.57
   4  -4 -11    8.45    0.54
  -4   4  10    6.17    0.78
   4   4 -10    7.42    0.53
   4  -4 -10    7.49    0.55
   4  -4 -10    7.96    0.54
   4  -4  -9    2.18    0.63
   4  -4  -9    3.67    0.44
   4   4  -9    2.58    0.41
   4  -4  -9    2.64    0.42
  -4   4   8   43.74    1.78
   4   4  -8   40.81    1.35
   4   4  -8   43.75    1.35
   4  -4  -8   40.89    1.35
   4  -4  -8   38.68    1.82
   4   4  -8   41.93    1.36
  -4  -4   8   45.78    1.78
   4  -4  -7   20.09    1.14
  -4  -4   7   20.66    1.05
  -4   4   7   17.84    0.99
   4   4  -7   17.26    0.74
   4  -4  -6  523.62   15.37
  -4  -4   6  530.01   15.20
  -4   4   6  550.66   15.22
   4   4  -6  563.68   15.32
  -4  -4   6  545.56   15.24
   4  -4  -5   31.10    1.45
  -4  -4   5   30.73    1.31
   4   4  -5   33.14    1.39
   4  -4  -4   50.80    1.93
   4   4  -4   53.46    2.03
  -4  -4   4   51.10    1.85
   4   4  -4   50.81    1.92
   4   4  -3   43.26    1.74
   4  -4  -3   42.94    1.70
  -4  -4   3   41.84    1.59
   4   4  -3   43.21    1.68
   4   4  -2  382.18   10.98
   4  -4  -2  389.39   10.98
  -4  -4   2  384.87   10.85
   4   4  -1    1.98    0.54
   4  -4  -1    0.97    0.50
   4   4  -1    2.16    0.40
   4   4   0    5.32    0.52
   4   4   0    5.81    0.63
   4  -4   0    7.28    0.70
   4  -4   0    6.57    0.69
   4   4   1    7.41    0.59
   4  -4   1    5.51    0.67
   4   4   1    6.89    0.70
   4  -4   1    6.32    0.70
   4   4   2  259.80    7.28
   4  -4   2  244.25    7.33
   4   4   2  242.10    7.32
   4  -4   2  251.50    7.34
   4   4   3  190.95    5.72
   4   4   3  196.67    5.80
  -4   4  -3  192.93    5.76
  -4  -4  -3  193.28    5.79
   4  -4   3  190.67    5.84
   4   4   3  182.41    5.80
   4  -4   3  190.89    5.80
   4   4   4  582.53   16.18
  -4  -4  -4  587.23   16.16
   4  -4   4  564.08   16.25
   4   4   4  569.86   16.22
   4  -4   4  560.24   16.18
  -4  -4  -5    3.72    0.64
   4   4   5    5.18    0.64
   4  -4   5    5.63    0.74
   4  -4   5    5.69    0.76
   4   4   5    4.80    0.70
   4   4   6    2.89    0.57
   4  -4   6    3.03    0.66
   4  -4   6    2.79    0.75
   4   4   6    4.14    0.72
   4   4   7   12.47    0.60
   4  -4   7   12.06    0.66
   4   4   7   12.40    0.61
   4   4   7   14.23    1.01
   4  -4   7   11.68    1.02
   4  -4   7   10.17    1.06
   4   4   8    3.47    0.42
   4  -4   8    3.87    0.51
   4   4   8    5.26    0.46
   4   4   8    5.18    0.73
   4  -4   8    2.69    0.72
   4   4   9    0.54    0.41
   4  -4   9    0.55    0.49
   4   4   9    0.82    0.58
   4   4   9    0.72    0.40
   4   4  10  156.52    5.36
  -4  -4 -10  160.84    4.59
   4  -4  10  161.52    4.67
   4   4  10  160.86    4.64
   4   4  10  164.88    4.68
  -4  -4 -11   64.79    2.01
   4  -4  11   66.61    2.12
   4   4  11   65.25    2.07
   4   4  11   64.91    2.09
  -4   4 -12   14.49    0.67
  -4  -4 -12   13.06    0.67
   4  -4  12   15.15    0.83
   4   4  12   15.32    0.75
   4   4  12   13.33    0.73
  -4   4 -13    2.19    0.39
  -4  -4 -13    2.48    0.41
   4   4  13    1.32    0.44
   4  -4  13    2.15    0.54
   4   4  13    1.48    0.43
  -4  -4 -14    8.88    0.50
   4  -4  14    9.21    0.61
   4   4  14    9.05    0.56
   4   4  14    7.52    0.54
   4   4  15    0.20    0.29
   4   4  15    0.26    0.30
   4   4  15    0.27    0.33
   4   4  16    5.96    0.37
   4   4  16    6.76    0.37
  -4   5  17    2.74    0.24
   4  -5 -17    3.60    0.24
   4  -5 -16    8.18    0.42
   4  -5 -15    3.57    0.38
   4  -5 -14   16.04    0.70
   4   5 -14   15.77    0.69
   4   5 -13    0.37    0.40
   4  -5 -13    0.58    0.42
   4  -5 -12   21.28    0.91
  -4  -5  11    1.26    0.40
   4  -5 -11    0.79    0.41
   4  -5 -11    0.73    0.45
   4  -5 -11    0.50    0.41
  -4   5  10  222.69    7.21
   4  -5 -10  236.10    6.59
  -4  -5  10  238.49    6.57
   4  -5 -10  232.68    6.58
   4   5  -9  183.77    5.15
   4  -5  -9  183.73    5.16
   4   5  -9  187.16    5.16
   4   5  -9  177.32    5.15
   4   5  -9  182.90    5.15
  -4  -5   9  174.35    5.72
   4   5  -8   67.20    2.01
   4   5  -8   64.14    2.05
   4  -5  -8   67.02    2.01
   4   5  -8   67.77    2.01
   4   5  -8   65.09    2.02
   4   5  -8   67.02    2.00
  -4  -5   8   66.38    2.47
   4  -5  -7  145.38    4.19
   4   5  -7  147.26    4.13
  -4  -5   7  153.91    4.63
   4   5  -7  139.07    4.16
   4  -5  -7  148.22    4.13
   4   5  -6   79.28    2.74
  -4  -5   6   74.16    2.65
  -4  -5   5  122.15    3.93
   4   5  -5  130.12    4.06
  -4  -5   4  100.61    3.21
   4   5  -4   98.01    3.29
  -4  -5   3   36.07    1.45
   4   5  -3   36.79    1.54
  -4  -5   2  439.57   12.36
   4   5  -1   13.83    0.81
  -4  -5   1   13.09    0.76
   4   5   0    0.50    0.37
   4  -5   0    1.02    0.54
   4   5   1   60.69    2.11
   4  -5   1   57.50    2.20
   4   5   2  127.80    3.97
   4  -5   2  124.95    4.07
   4   5   3   23.44    1.11
   4   5   3   21.84    1.16
   4  -5   3   21.71    1.23
   4   5   4   65.02    2.40
   4  -5   4   63.92    2.47
   4   5   5    3.98    0.61
   4  -5   5    3.89    0.72
   4   5   6   76.55    2.24
   4  -5   6   72.13    2.23
   4   5   6   73.40    2.22
   4   5   6   71.73    2.74
   4   5   6   74.63    2.20
   4  -5   6   73.22    2.25
   4  -5   6   75.25    2.86
   4   5   7   28.52    1.47
   4   5   7   27.00    1.00
   4  -5   7   27.79    1.58
   4  -5   7   26.15    1.03
   4   5   7   27.20    1.00
   4   5   8   66.78    2.63
   4   5   8   67.20    2.03
   4  -5   8   58.68    2.67
   4  -5   8   65.38    2.04
   4   5   8   62.71    2.00
   4   5   9   45.39    2.07
   4   5   9   44.70    1.48
   4  -5   9   40.90    2.14
   4  -5   9   42.74    1.50
   4   5   9   42.27    1.46
   4  -5  10   33.07    1.27
   4   5  10   33.70    1.21
   4   5  10   34.88    1.24
   4   5  11   39.87    1.36
   4  -5  11   35.45    1.37
   4   5  11   36.10    1.31
   4   5  12   24.79    1.00
   4  -5  12   22.44    1.04
   4   5  12   24.82    0.98
   4   5  13   17.44    0.79
   4  -5  13   17.59    0.86
   4   5  13   16.84    0.78
   4   5  14   36.42    1.25
   4   5  14   35.69    1.22
   4  -5  14   36.77    1.27
   4   5  15   11.92    0.56
   4   5  15   11.24    0.53
   4   5  16    0.89    0.23
   4  -6 -16   12.92    0.50
   4  -6 -15    1.42    0.31
   4  -6 -14   11.92    0.60
   4  -6 -13  102.99    3.01
   4   6 -13  101.79    2.99
  -4  -6  12   72.99    2.39
  -4  -6  12   77.69    2.30
   4  -6 -12   75.39    2.31
  -4  -6  11   80.32    2.35
  -4  -6  11   72.19    2.43
   4  -6 -11   78.13    2.37
   4  -6 -10   32.11    1.11
  -4  -6  10   31.09    1.09
  -4  -6  10   28.61    1.20
   4  -6 -10   30.04    1.11
  -4  -6   9  140.95    4.38
   4   6  -9  153.77    4.31
  -4   6   9  139.71    4.85
   4   6  -9  145.92    4.34
   4  -6  -9  151.19    4.30
   4   6  -9  154.56    4.31
   4   6  -9  153.12    4.30
   4  -6  -9  155.67    4.32
  -4  -6   8   99.71    3.54
   4   6  -8  104.77    3.00
  -4  -6   8   99.26    3.09
   4   6  -8   99.55    3.04
   4  -6  -8  105.32    3.01
   4   6  -8  103.81    3.00
   4   6  -8  105.44    3.01
  -4  -6   7   26.16    1.32
   4   6  -7   23.65    0.85
  -4  -6   7   22.21    0.95
   4   6  -7   22.79    0.89
  -4  -6   7   23.13    0.83
   4   6  -7   23.30    0.84
   4   6  -7   24.46    0.87
   4   6  -6  274.52    7.70
  -4  -6   6  259.82    7.58
   4  -6  -6  253.52    7.13
  -4  -6   6  254.22    7.06
   4   6  -6  259.63    7.06
   4  -6  -6  249.30    7.12
   4  -6  -6  254.48    7.14
   4   6  -6  252.85    7.07
  -4  -6   6  253.17    7.15
  -4  -6   5   14.78    0.71
  -4  -6   5   14.39    0.88
   4   6  -5   16.97    1.03
   4   6  -4   -0.34    0.44
  -4  -6   4   -0.09    0.34
  -4  -6   4   -0.10    0.43
   4   6  -3    3.30    0.57
  -4  -6   3    3.39    0.47
  -4  -6   2  333.18    9.51
  -4  -6   1  126.00    3.89
   4   6  -1  125.51    3.96
  -4  -6   0   80.46    2.68
   4   6   0   84.37    2.77
   4  -6   1   87.84    3.09
   4   6   1   89.20    2.95
   4  -6   2    1.04    0.57
   4   6   2    1.80    0.41
   4  -6   3  136.67    4.54
   4   6   3  142.08    4.39
   4   6   3  139.83    4.44
  -4  -6  -4   17.46    0.68
   4  -6   4   17.37    1.15
   4   6   4   17.62    1.08
   4   6   5    0.70    0.34
   4   6   5    0.03    0.24
   4   6   5   -0.26    0.49
   4  -6   5   -0.31    0.57
   4   6   6   95.91    2.82
   4  -6   6   93.61    2.84
   4   6   6   98.57    2.82
   4  -6   6   97.03    3.55
   4   6   6   94.62    3.39
   4   6   7    1.75    0.40
   4  -6   7    2.38    0.49
   4  -6   7    1.75    0.49
   4   6   7    1.99    0.33
   4   6   7    1.84    0.61
   4  -6   7    2.15    0.74
   4   6   8   37.07    1.25
   4  -6   8   33.32    1.27
   4   6   8   35.04    1.24
   4   6   8   34.53    1.76
   4   6   8   36.47    1.21
   4  -6   8   31.45    1.86
   4  -6   9    7.65    0.66
   4   6   9    7.41    0.59
   4   6   9    7.74    0.49
   4   6   9    7.01    0.92
   4  -6   9    7.87    1.05
   4   6   9    8.13    0.56
   4   6  10   25.46    0.99
   4  -6  10   23.79    1.04
   4   6  10   23.30    0.96
   4   6  11   44.89    1.49
   4  -6  11   41.71    1.52
   4   6  11   42.01    1.45
   4   6  12    1.63    0.42
   4   6  12    1.37    0.43
   4  -6  12    1.18    0.54
   4   6  13   13.75    0.69
   4   6  13   14.62    0.68
   4  -6  13   14.88    0.78
   4   6  14  108.22    3.13
   4   6  14  106.50    3.08
   4  -6  14  105.94    3.13
   4   6  15   18.55    0.71
   4   6  16   25.95    0.83
   4  -7 -16    7.94    0.37
   4  -7 -15    8.97    0.44
   4  -7 -14    6.00    0.43
  -4  -7  14    5.91    0.50
   4  -7 -13    3.54    0.44
  -4  -7  13    2.51    0.50
   4  -7 -12    9.01    0.59
  -4  -7  12   10.10    0.58
  -4  -7  12    9.22    0.68
   4  -7 -11   29.33    1.11
  -4  -7  11   32.07    1.11
  -4  -7  11   29.27    1.20
   4   7 -10   25.14    0.98
  -4  -7  10   27.50    0.99
  -4  -7  10   23.84    1.08
   4   7 -10   25.67    0.98
   4  -7 -10   25.76    0.99
   4   7  -9    1.99    0.42
  -4  -7   9    1.81    0.52
   4   7  -9    1.80    0.43
   4   7  -9    1.87    0.39
   4   7  -9    2.05    0.41
   4  -7  -9    1.60    0.42
  -4  -7   8    1.41    0.53
   4   7  -8    1.49    0.38
  -4  -7   8    1.66    0.52
  -4  -7   8    2.57    0.31
   4   7  -8    0.91    0.38
   4   7  -8    1.80    0.37
   4   7  -8    1.41    0.39
  -4  -7   7   92.52    3.18
   4   7  -7   90.58    2.60
  -4  -7   7   88.21    2.71
   4   7  -7   86.33    2.63
  -4  -7   7   88.67    2.59
   4   7  -7   88.46    2.60
   4   7  -7   87.39    2.61
   4   7  -6    1.42    0.57
  -4  -7   6    2.00    0.52
  -4  -7   6    2.46    0.47
   4   7  -6    2.90    0.35
  -4  -7   6    2.50    0.29
   4   7  -6    2.93    0.36
   4  -7  -6    3.37    0.45
   4   7  -6    3.11    0.37
   4   7  -5    1.82    0.57
  -4  -7   5    1.96    0.47
  -4  -7   5    2.04    0.54
  -4  -7   5    1.63    0.45
   4  -7  -5    1.98    0.39
   4  -7  -5    1.91    0.51
   4   7  -5    2.01    0.30
   4  -7  -5    1.44    0.40
  -4  -7   4    9.79    0.58
   4  -7  -4    9.67    0.63
  -4  -7   4    8.62    0.70
   4   7  -4   11.07    0.89
  -4  -7   4    8.47    0.76
  -4  -7   3    0.87    0.39
   4   7  -3    0.86    0.50
  -4  -7   3    1.25    0.40
  -4  -7   2  112.09    3.57
  -4  -7   1   47.83    1.81
   4   7  -1   50.69    1.91
  -4  -7   0   10.38    0.70
   4   7   0   12.03    0.79
  -4  -7  -1    2.40    0.41
   4  -7   1    2.27    0.62
   4   7   1    2.86    0.47
  -4  -7  -2  412.43   11.36
   4  -7   2  398.54   11.99
   4   7   2  427.35   11.84
  -4  -7  -3   11.04    0.51
   4  -7   3   10.77    0.95
   4   7   3   10.60    0.78
   4   7   3    9.89    0.81
  -4  -7  -4   14.72    0.61
   4   7   4   13.71    0.61
   4  -7   4   13.33    1.09
   4   7   4   13.50    0.97
  -4  -7  -5  149.46    4.28
   4   7   5  148.34    4.26
   4  -7   5  148.55    5.01
   4   7   5  153.96    4.87
   4  -7   6   86.65    2.74
   4   7   6   93.44    2.73
   4   7   6   94.74    2.73
   4  -7   6   95.26    3.53
   4   7   6   92.76    3.32
   4   7   7   17.33    0.76
   4  -7   7   17.20    0.82
   4   7   7   17.47    0.73
   4  -7   7   17.44    1.35
   4   7   7   16.37    1.19
   4   7   8    8.50    0.57
   4  -7   8    6.86    0.63
   4   7   8    7.55    0.47
   4  -7   8    7.01    0.64
   4   7   8    5.52    0.80
   4  -7   8    7.57    1.04
   4   7   9   17.96    0.79
   4  -7   9   16.71    0.87
   4   7   9   18.45    1.28
   4   7   9   17.37    0.75
   4   7  10    6.16    0.46
   4   7  10    7.81    0.55
   4  -7  10    7.02    0.67
   4   7  10    8.76    0.57
   4   7  11    0.59    0.41
   4  -7  11    1.22    0.55
   4   7  11    2.00    0.43
   4  -7  12   43.14    1.54
   4   7  12   45.38    1.50
   4  -7  13    1.52    0.51
   4   7  13    2.23    0.38
   4  -7  14   54.08    1.76
   4   7  14   58.28    1.74
   4   7  15    0.49    0.24
  -4  -8  15    0.49    0.31
   4  -8 -15    0.65    0.26
  -4  -8  14   10.04    0.58
  -4  -8  14   11.44    0.54
   4  -8 -14   10.97    0.52
  -4  -8  13   21.95    0.95
  -4  -8  13   23.84    0.90
   4  -8 -13   24.96    0.89
  -4  -8  12   39.08    1.33
  -4  -8  12   40.14    1.44
   4  -8 -12   40.35    1.33
  -4  -8  11   23.91    1.05
  -4  -8  11   25.06    0.94
   4  -8 -11   22.53    0.92
   4   8 -10    0.34    0.39
  -4  -8  10    1.45    0.54
  -4  -8  10    0.78    0.41
   4   8 -10    0.86    0.40
   4   8 -10    1.05    0.36
   4  -8 -10    0.75    0.42
   4   8  -9  163.85    4.76
  -4  -8   9  165.95    4.88
  -4  -8   9  170.10    4.77
  -4  -8   9  170.30    4.76
   4   8  -9  161.40    4.79
   4   8  -9  169.70    4.76
   4   8  -9  167.48    4.77
   4  -8  -9  169.36    4.76
  -4  -8   8   15.57    1.15
   4   8  -8   18.65    0.77
  -4  -8   8   19.27    0.90
   4   8  -8   17.68    0.79
  -4  -8   8   17.98    0.74
   4   8  -8   17.84    0.77
   4   8  -8   18.87    0.77
  -4  -8   7   16.82    1.12
   4   8  -7   16.21    0.70
  -4  -8   7   16.95    0.83
  -4  -8   7   15.94    0.68
   4   8  -7   16.49    0.69
   4   8  -7   16.20    0.71
   4   8  -6   78.05    3.00
  -4  -8   6   77.91    2.91
  -4  -8   6   80.37    2.50
   4   8  -6   80.98    2.37
  -4  -8   6   81.08    2.38
   4   8  -6   80.13    2.38
   4   8  -6   80.60    2.39
  -4  -8   5    5.30    0.68
  -4  -8   5    4.52    0.52
   4  -8  -5    5.16    0.47
  -4  -8   5    5.12    0.36
   4   8  -5    5.01    0.40
   4   8  -5    4.81    0.71
  -4  -8   5    4.14    0.60
  -4  -8   4   55.13    2.19
  -4  -8   4   53.11    1.75
   4   8  -4   53.29    1.64
   4  -8  -4   56.49    1.75
  -4  -8   4   56.89    2.11
   4   8  -4   54.60    2.22
   4  -8  -4   52.57    1.71
  -4  -8   3    0.35    0.38
   4  -8  -3    0.53    0.36
   4   8  -3   -0.27    0.51
  -4  -8   3   -0.16    0.38
   4  -8  -3    0.55    0.47
   4   8  -3   -0.16    0.25
   4  -8  -2   38.47    1.27
   4  -8  -2   36.83    1.30
  -4  -8   2   38.71    1.57
   4   8  -2   38.97    1.73
   4  -8  -1   23.49    0.87
   4   8  -1   21.87    0.80
  -4  -8   1   22.78    1.10
   4   8  -1   22.67    1.18
   4   8   0   25.59    0.87
   4   8   0   25.51    1.26
   4   8   1   38.01    1.21
   4  -8   1   36.45    1.79
   4   8   1   39.43    1.63
   4  -8   2   31.49    1.65
   4   8   2   31.22    1.44
  -4  -8  -2   31.97    1.08
   4  -8   2   33.00    1.08
   4   8   2   30.26    1.07
   4   8   2   31.27    1.04
   4  -8   3   30.21    1.67
   4   8   3   32.28    1.48
   4   8   3   31.63    1.09
   4   8   3   32.86    1.07
  -4  -8  -3   32.17    1.09
  -4  -8  -4    0.35    0.27
   4   8   4    0.30    0.28
   4  -8   4    0.68    0.64
  -4  -8  -5   16.05    0.69
   4   8   5   15.41    0.67
   4  -8   5   13.73    1.21
   4   8   5   13.87    1.04
   4   8   6  136.00    3.91
   4  -8   6  137.67    4.78
   4   8   6  130.81    4.52
   4  -8   7   53.72    1.77
   4   8   7   55.65    1.74
   4  -8   7   50.01    2.48
   4   8   7   52.85    2.31
   4  -8   8   45.22    1.59
   4  -8   8   45.69    1.61
   4   8   8   47.30    1.53
   4  -8   8   42.52    2.28
   4   8   9   92.64    2.79
   4  -8   9   93.82    2.85
   4   8  10    8.78    0.52
   4  -8  10    8.36    0.69
   4   8  11    8.55    0.50
   4  -8  11    8.80    0.69
   4   8  12    0.32    0.28
   4  -8  12    0.58    0.53
   4  -8  13   67.53    2.10
   4  -8  14    6.57    0.51
   4   8  14    7.53    0.41
   4   8  15    1.51    0.17
  -4  -9  15    0.59    0.23
  -4  -9  15    0.59    0.27
  -4  -9  14    0.73    0.35
  -4  -9  14    0.67    0.30
  -4  -9  13   35.38    1.15
  -4  -9  13   31.85    1.20
   4  -9 -13   34.21    1.12
  -4  -9  12    1.51    0.49
  -4  -9  12    1.26    0.39
   4  -9 -12    1.41    0.38
  -4  -9  11    0.25    0.51
  -4  -9  11    0.88    0.43
   4  -9 -11    0.79    0.39
   4   9 -10    0.37    0.39
  -4  -9  10    0.52    0.42
  -4  -9  10    0.43    0.54
  -4  -9  10    0.23    0.42
   4   9 -10   -0.04    0.39
   4   9 -10    0.09    0.34
   4  -9 -10    0.09    0.38
   4   9  -9   21.09    0.89
  -4  -9   9   24.98    0.93
  -4  -9   9   23.87    1.04
   4   9  -9   21.25    0.91
   4   9  -9   23.21    0.90
   4   9  -9   23.70    0.90
   4   9  -8    6.81    0.51
  -4  -9   8    7.09    0.67
   4   9  -8    7.14    0.53
  -4  -9   8    6.55    0.46
   4   9  -8    6.99    0.49
   4   9  -8    6.88    0.51
  -4  -9   7   64.44    2.67
  -4  -9   7   68.49    2.23
   4   9  -7   69.07    2.08
  -4  -9   7   72.01    2.10
   4   9  -7   69.64    2.08
   4   9  -7   65.39    2.09
  -4  -9   6    0.49    0.47
  -4  -9   6    0.03    0.51
   4   9  -6    0.52    0.36
  -4  -9   6    0.23    0.50
  -4  -9   6    0.03    0.29
   4   9  -6    0.27    0.34
   4   9  -6    0.05    0.36
  -4  -9   5   66.05    2.13
   4   9  -5   66.15    1.99
  -4  -9   5   65.55    2.01
   4   9  -5   72.12    2.71
  -4  -9   5   67.52    2.53
   4   9  -5   65.65    1.99
  -4  -9   5   68.68    2.63
  -4  -9   4    4.83    0.69
  -4  -9   4    5.82    0.56
  -4  -9   4    5.80    0.39
   4  -9  -4    5.11    0.47
   4   9  -4    4.98    0.41
   4   9  -4    5.91    0.78
  -4  -9   4    4.78    0.64
   4  -9  -3  131.55    3.72
  -4  -9   3  127.26    3.65
  -4  -9   3  124.44    4.13
   4   9  -3  132.67    4.35
  -4  -9   3  129.63    4.29
   4   9  -3  125.46    3.64
   4  -9  -3  129.17    3.73
  -4  -9   2   32.39    1.42
   4   9  -2   34.32    1.64
   4   9  -2   30.31    1.03
   4  -9  -2   31.10    1.16
   4   9  -1    0.68    0.44
   4   9   0  124.31    4.10
  -4  -9   0  124.64    3.56
   4   9   0  122.61    3.59
   4  -9   0  129.68    3.61
   4  -9   1    1.86    0.32
  -4  -9  -1    1.96    0.31
   4   9   1    1.88    0.29
   4   9   1    1.64    0.48
   4  -9   2  100.24    3.81
   4   9   2  105.64    3.56
  -4  -9  -2  109.34    3.10
   4  -9   2  110.49    3.10
   4   9   2   99.30    3.08
   4   9   2  105.51    3.06
   4  -9   3   37.59    1.94
   4   9   3   35.29    1.64
   4   9   3   36.31    1.24
   4   9   3   37.23    1.21
  -4  -9  -3   38.05    1.26
   4  -9   4    4.37    0.85
   4   9   4    4.32    0.39
   4   9   4    4.63    0.37
  -4  -9  -4    3.52    0.38
   4  -9   5   78.70    3.30
   4   9   5   86.06    2.56
   4   9   5   87.53    2.54
  -4  -9  -5   83.25    2.58
   4   9   6   60.71    1.92
   4  -9   6   63.07    2.76
   4   9   7    8.70    0.54
   4  -9   7    9.42    1.13
  -4  -9  -7    9.04    0.47
   4   9   8   12.20    0.63
   4  -9   8   12.54    0.78
   4  -9   8   12.03    0.75
   4  -9   9   11.15    0.76
   4   9   9   12.20    0.61
   4  -9   9   12.05    0.76
   4   9  10    1.00    0.32
   4  -9  10    1.83    0.56
   4   9  11    1.79    0.33
   4  -9  11    1.76    0.55
   4   9  12   66.89    1.98
   4  -9  12   63.80    2.06
   4   9  13   26.08    0.88
   4  -9  13   26.64    1.00
   4   9  14    1.80    0.20
   4 -10 -14   14.05    0.55
  -4 -10  14   14.38    0.61
  -4 -10  13    3.01    0.42
  -4 -10  13    2.39    0.35
  -4 -10  12   15.34    0.74
  -4 -10  12   13.85    0.65
  -4 -10  11   12.62    0.62
   4 -10 -11   11.37    0.59
  -4 -10  11   12.14    0.64
  -4 -10  11   13.36    0.74
   4  10 -10    0.64    0.37
  -4 -10  10    0.64    0.41
  -4 -10  10    1.17    0.52
  -4 -10  10    0.37    0.40
   4  10 -10    0.26    0.34
   4 -10 -10    1.09    0.39
   4  10  -9    1.90    0.41
  -4 -10   9    2.92    0.55
  -4 -10   9    2.28    0.45
   4  10  -9    2.23    0.40
   4  10  -9    2.11    0.40
   4  10  -9    2.66    0.41
   4  10  -8    4.39    0.45
  -4 -10   8    4.65    0.64
  -4 -10   8    4.95    0.49
  -4 -10   8    4.68    0.41
   4  10  -8    4.79    0.45
   4  10  -8    4.37    0.45
  -4 -10   7   34.04    1.78
  -4 -10   7   39.49    1.44
   4  10  -7   38.32    1.29
  -4 -10   7   38.70    1.29
   4  10  -7   39.17    1.28
   4  10  -7   38.28    1.30
  -4 -10   6   48.26    2.12
  -4 -10   6   51.53    1.72
   4  10  -6   48.60    1.55
  -4 -10   6   51.41    2.23
  -4 -10   6   49.83    1.57
   4  10  -6   46.65    1.55
   4  10  -6   50.47    1.58
  -4 -10   5    9.26    0.67
   4  10  -5    9.64    0.53
  -4 -10   5    9.60    0.93
  -4 -10   5   10.52    0.54
   4  10  -5   10.26    0.55
   4  10  -5    9.64    1.00
  -4 -10   5    9.17    0.86
   4  10  -4    0.69    0.34
  -4 -10   4    0.41    0.29
   4  10  -4    0.96    0.63
  -4 -10   4    0.72    0.45
   4  10  -4    0.30    0.34
  -4 -10   4    0.95    0.55
  -4 -10   3   92.21    2.73
   4  10  -3   96.15    3.44
   4  10  -3   93.18    2.72
  -4 -10   3   97.23    3.42
  -4 -10   2  126.49    3.56
   4  10  -2  129.40    4.30
   4  10  -2  121.24    3.55
   4  10  -2  119.40    4.13
  -4 -10   2  133.00    4.28
   4  10  -1   39.78    1.78
  -4 -10   1   38.30    1.28
   4 -10  -1   40.06    1.33
   4  10  -1   42.20    1.30
   4  10  -1   41.99    1.93
   4  10   0   13.17    0.95
  -4 -10   0   13.22    0.57
   4  10   0   13.03    0.59
   4 -10   0   13.65    0.63
   4 -10   1   50.13    1.61
  -4 -10  -1   50.92    1.61
  -4 -10  -1   49.93    1.55
   4  10   1   49.46    1.57
   4  10   1   48.47    2.02
   4  10   2    9.10    0.82
   4 -10   2   12.44    0.60
   4 -10   2    9.43    1.06
  -4 -10  -2   11.59    0.53
   4  10   2   11.29    0.54
  -4 -10  -2   10.63    0.56
   4 -10   3   10.32    1.14
   4  10   3    9.69    0.55
  -4 -10  -3   11.11    0.52
   4  10   3   10.94    0.53
  -4 -10  -3   10.68    0.57
   4 -10   4  153.66    5.38
   4  10   4  153.85    4.47
  -4 -10  -4  161.58    4.44
   4  10   4  155.28    4.44
  -4 -10  -4  152.58    4.49
   4  10   5   54.53    1.76
   4 -10   5   55.21    2.58
   4  10   5   55.37    1.74
  -4 -10  -5   56.16    1.72
   4  10   6    7.39    0.51
  -4 -10  -6    8.27    0.47
   4  10   6    8.34    0.47
  -4 -10  -7    0.74    0.28
   4  10   7    0.50    0.28
   4  10   7    0.28    0.33
   4  10   8   13.88    0.66
   4 -10   8   14.51    0.85
   4  10   9   25.67    0.97
   4 -10   9   26.34    1.09
   4 -10  10   56.36    1.87
   4  10  10   57.62    1.79
   4 -10  11    0.64    0.50
   4  10  11    0.50    0.24
   4  10  11    0.46    0.28
   4 -10  12    1.94    0.47
   4  10  12    1.82    0.28
   4  10  12    2.22    0.26
   4  10  13    5.44    0.31
   4  10  13    5.09    0.30
   4  10  14    6.55    0.29
  -4 -11  14    9.65    0.41
   4 -11 -14    9.82    0.38
  -4 -11  13    0.10    0.27
   4 -11 -13    0.35    0.22
  -4 -11  12    0.42    0.39
  -4 -11  12    0.97    0.33
   4 -11 -12    0.23    0.26
  -4 -11  11    2.30    0.47
  -4 -11  11    2.80    0.39
  -4 -11  11    2.70    0.39
  -4 -11  10    6.16    0.49
   4  11 -10    5.71    0.46
   4  11 -10    5.05    0.43
  -4 -11  10    5.29    0.48
  -4 -11  10    5.78    0.59
  -4 -11   9    0.86    0.53
  -4 -11   9    0.96    0.41
   4  11  -9    0.26    0.34
   4  11  -9    0.71    0.35
   4  11  -9    0.79    0.35
   4  11  -9    0.31    0.36
  -4 -11   9    1.13    0.42
  -4 -11   8   18.80    0.77
  -4 -11   8   19.41    0.91
   4  11  -8   16.63    0.75
   4  11  -8   16.07    0.74
   4  11  -8   17.56    0.75
  -4 -11   7    4.25    0.61
  -4 -11   7    3.49    0.43
  -4 -11   7    3.59    0.40
   4 -11  -7    2.98    0.39
   4  11  -7    4.17    0.44
   4  11  -7    3.06    0.40
   4  11  -7    4.19    0.43
  -4 -11   6   54.03    1.79
   4 -11  -6   50.95    1.65
   4  11  -6   52.54    1.63
  -4 -11   6   50.50    1.64
   4  11  -6   51.56    1.64
   4  11  -6   50.91    1.64
   4  11  -5   12.49    0.63
   4 -11  -5   11.21    0.60
   4  11  -5   12.80    0.60
  -4 -11   5   11.22    1.02
  -4 -11   5   12.96    0.61
   4  11  -5   12.52    0.61
   4  11  -4    1.78    0.37
  -4 -11   4    1.78    0.64
  -4 -11   4    1.58    0.32
   4  11  -4    1.77    0.37
   4  11  -4    1.00    0.60
   4  11  -3    3.32    0.39
  -4 -11   3    3.13    0.35
   4  11  -3    4.17    0.77
   4  11  -3    3.02    0.40
  -4 -11   3    3.67    0.70
   4 -11  -2   79.95    2.45
  -4 -11   2   82.76    2.39
   4  11  -2   80.46    3.10
   4  11  -2   81.45    2.40
   4  11  -2   76.04    2.97
  -4 -11   2   76.53    3.04
   4  11  -1    1.48    0.53
  -4 -11   1    2.71    0.33
   4 -11  -1    2.27    0.39
   4  11  -1    2.53    0.38
   4  11  -1    1.94    0.68
   4  11   0   43.52    1.94
   4 -11   0   46.40    1.52
  -4 -11   0   48.75    1.53
   4  11   0   41.52    2.06
  -4 -11   0   44.71    1.46
   4 -11   1  368.39   10.17
  -4 -11  -1  367.68   10.17
  -4 -11  -1  370.56   10.12
   4  11   1  358.99   10.13
   4 -11   2  209.34    5.79
  -4 -11  -2  203.23    5.72
   4  11   2  199.74    5.73
  -4 -11  -2  202.98    5.77
   4 -11   3    2.77    0.89
  -4 -11  -3    2.30    0.33
   4  11   3    2.05    0.33
  -4 -11  -3    2.32    0.38
   4 -11   4    3.57    0.90
  -4 -11  -4    3.55    0.42
   4  11   4    3.01    0.37
  -4 -11  -4    3.50    0.36
   4  11   4    3.77    0.37
   4  11   5    0.30    0.32
  -4 -11  -5    0.80    0.30
   4  11   5    0.34    0.28
   4  11   6    3.11    0.40
  -4 -11  -6    3.08    0.35
   4  11   6    2.98    0.35
   4  11   7    3.84    0.41
  -4 -11  -7    4.35    0.36
   4  11   7    4.14    0.37
   4  11   8   51.30    1.61
   4 -11   8   47.73    1.70
   4  11   8   49.48    1.58
   4 -11   9   81.85    2.59
   4  11   9   87.23    2.53
   4  11   9   82.77    2.49
   4  11  10    6.62    0.43
   4 -11  10    6.75    0.59
   4  11  10    6.00    0.39
   4  11  11   27.75    0.94
   4  11  11   26.52    0.91
   4  11  12    5.09    0.32
   4  11  12    4.72    0.29
   4  11  13    0.24    0.15
  -4 -12  13   -0.03    0.23
  -4 -12  13    0.35    0.25
   4 -12 -13    0.09    0.17
  -4 -12  12   27.86    0.92
   4 -12 -12   26.26    0.89
  -4 -12  12   27.95    0.91
  -4 -12  11   65.13    1.93
   4 -12 -11   62.07    1.91
  -4 -12  11   65.90    1.93
  -4 -12  10   36.48    1.20
   4 -12 -10   37.38    1.19
  -4 -12  10   38.54    1.22
   4  12 -10   35.88    1.20
   4  12  -9    5.80    0.45
  -4 -12   9    7.31    0.49
   4 -12  -9    6.90    0.46
  -4 -12   9    8.29    0.53
   4  12  -9    6.49    0.47
  -4 -12   8    0.45    0.38
   4  12  -8    0.38    0.35
   4  12  -8    0.49    0.34
   4  12  -8    0.43    0.36
  -4 -12   8    0.68    0.42
   4 -12  -8    0.02    0.32
  -4 -12   7    0.64    0.37
   4 -12  -7   -0.33    0.32
   4  12  -7    0.41    0.37
   4  12  -7   -0.02    0.34
   4  12  -7    0.76    0.34
   4 -12  -6   75.01    2.27
   4  12  -6   73.47    2.26
   4  12  -6   75.07    2.27
   4  12  -6   75.73    2.26
  -4 -12   6   75.26    2.28
   4 -12  -5   20.66    0.83
   4  12  -5   22.07    0.85
   4  12  -5   20.41    0.83
   4  12  -5   22.42    0.85
  -4 -12   5   22.17    0.85
  -4 -12   4   11.39    0.56
   4  12  -4   11.67    0.59
   4  12  -4   10.45    0.56
   4 -12  -3    6.57    0.51
  -4 -12   3    6.68    0.46
   4  12  -3    7.35    0.48
   4  12  -3    8.09    0.49
   4  12  -2   74.16    2.29
   4 -12  -2   78.02    2.37
   4  12  -2   80.26    3.06
   4  12  -2   78.35    2.31
  -4 -12   2   78.32    3.02
  -4 -12   1    9.93    0.97
   4 -12  -1    9.95    0.60
  -4 -12   1   10.27    0.55
   4  12  -1   10.85    0.56
   4  12  -1   10.29    1.02
  -4 -12   0   10.16    0.58
   4  12   0   10.51    0.56
  -4 -12   0   10.56    0.55
   4 -12   0    9.69    0.59
  -4 -12  -1   15.06    0.70
  -4 -12  -1   16.05    0.68
   4 -12   1   15.70    0.75
  -4 -12  -2   56.46    1.76
   4  12   2   55.95    1.77
  -4 -12  -2   57.24    1.82
  -4 -12  -3    3.31    0.37
   4  12   3    3.74    0.36
  -4 -12  -3    3.37    0.41
  -4 -12  -4   43.69    1.39
   4  12   4   40.89    1.38
  -4 -12  -4   42.34    1.44
   4  12   5  357.48   10.17
  -4 -12  -5  372.17   10.14
   4  12   5  369.13   10.15
   4  12   6   14.11    0.66
  -4 -12  -6   14.53    0.62
   4  12   6   13.15    0.62
   4  12   7   30.61    1.09
   4 -12   7   32.04    1.23
  -4 -12  -7   29.52    1.04
   4  12   7   30.98    1.07
   4 -12   8   22.63    1.04
   4  12   8   24.51    0.91
   4  12   8   24.33    0.87
   4  12   9    4.09    0.36
   4 -12   9    3.90    0.58
   4  12   9    3.41    0.31
   4 -12  10   12.02    0.66
   4  12  10   10.88    0.51
   4  12  10   10.68    0.49
   4  12  11    9.79    0.46
   4  12  11   10.21    0.43
   4  12  12    0.17    0.16
  -4 -13  12    2.28    0.26
  -4 -13  12    2.81    0.27
   4 -13 -12    2.67    0.22
  -4 -13  11    1.51    0.29
   4 -13 -11    1.34    0.24
  -4 -13  11    1.67    0.32
  -4 -13  10   39.20    1.24
   4 -13 -10   38.83    1.22
  -4 -13  10   41.89    1.27
   4  13  -9    1.56    0.32
  -4 -13   9    2.03    0.35
   4  13  -9    1.70    0.35
  -4 -13   9    2.66    0.40
   4 -13  -9    1.93    0.30
   4 -13  -8   19.66    0.78
  -4 -13   8   21.35    0.84
   4  13  -8   21.95    0.80
   4  13  -8   20.76    0.79
   4  13  -8   20.36    0.79
  -4 -13   7   30.93    1.10
   4 -13  -7   29.24    1.05
   4  13  -7   29.78    1.06
   4  13  -7   31.40    1.05
   4  13  -7   29.63    1.05
   4  13  -6   39.70    1.30
   4 -13  -6   38.55    1.30
   4  13  -6   38.43    1.29
   4  13  -6   40.17    1.30
   4  13  -5    5.25    0.45
   4 -13  -5    5.53    0.43
   4  13  -5    4.89    0.43
   4  13  -5    5.93    0.46
  -4 -13   4    7.66    0.48
   4 -13  -4    8.67    0.53
   4 -13  -4    8.29    0.50
   4  13  -4    7.86    0.50
   4  13  -4    8.24    0.51
   4  13  -4    8.62    0.51
   4  13  -3    2.14    0.39
   4 -13  -3    1.87    0.39
   4  13  -3    1.89    0.38
   4  13  -2  140.81    3.95
   4 -13  -2  133.16    4.01
   4  13  -2  137.58    3.92
  -4 -13   1   57.23    1.84
   4 -13  -1   56.91    1.85
   4  13  -1   56.76    1.76
   4  13  -1   56.05    1.77
  -4 -13   1   58.71    1.80
  -4 -13   0    1.66    0.36
   4  13   0    1.51    0.36
  -4 -13   0    1.47    0.31
   4 -13   0    2.05    0.41
  -4 -13  -1  117.39    3.49
  -4 -13  -1  120.09    3.46
   4 -13   1  117.93    3.52
  -4 -13  -2    0.97    0.30
  -4 -13  -2    1.46    0.35
  -4 -13  -3    4.22    0.43
  -4 -13  -3    3.95    0.38
   4  13   3    4.10    0.38
   4 -13   3    4.34    0.62
  -4 -13  -4   47.04    1.48
   4  13   4   44.70    1.47
   4 -13   4   43.93    1.60
  -4 -13  -5    1.39    0.31
   4  13   5    1.94    0.30
   4 -13   5    1.66    0.58
  -4 -13  -6   24.14    0.88
   4  13   6   24.42    0.87
   4 -13   6   23.13    1.04
  -4 -13  -7    0.23    0.26
   4  13   7    0.16    0.24
   4  13   8    8.10    0.42
   4 -13   8    7.65    0.65
   4  13   9   13.37    0.54
   4 -13   9   14.06    0.74
   4  13  10    1.34    0.21
   4 -13  10    1.99    0.43
   4  13  11    2.80    0.22
  -4 -14  11    0.28    0.22
   4 -14 -11    0.39    0.16
   4 -14 -10   23.60    0.78
  -4 -14  10   23.89    0.82
   4 -14  -9    6.28    0.36
  -4 -14   9    6.66    0.43
   4  14  -9    5.50    0.38
   4  14  -9    4.87    0.37
   4  14  -8    0.42    0.31
   4 -14  -8    0.32    0.26
  -4 -14   8    0.59    0.35
   4  14  -8    0.58    0.30
   4 -14  -7    7.49    0.42
  -4 -14   7    8.19    0.51
   4  14  -7    6.11    0.45
   4  14  -7    6.90    0.42
   4  14  -7    6.05    0.43
   4 -14  -6   80.96    2.38
  -4 -14   6   82.52    2.41
   4  14  -6   78.95    2.37
   4  14  -6   79.78    2.37
   4  14  -6   79.98    2.38
   4 -14  -5   14.64    0.64
  -4 -14   5   15.39    0.69
   4  14  -5   14.61    0.65
   4  14  -5   14.00    0.64
   4  14  -5   14.94    0.64
   4 -14  -4    1.64    0.36
   4 -14  -4    2.44    0.35
   4  14  -4    2.35    0.38
   4  14  -4    1.78    0.36
   4  14  -4    2.88    0.36
   4  14  -3    4.56    0.41
   4 -14  -3    4.22    0.44
   4  14  -3    5.02    0.42
   4 -14  -2    5.41    0.48
   4  14  -2    5.82    0.44
   4  14  -2    5.08    0.44
  -4 -14   2    4.78    0.44
  -4 -14   1   29.30    1.10
   4 -14  -1   28.56    1.14
   4  14  -1   32.22    1.05
   4  14  -1   30.91    1.05
  -4 -14   1   30.25    1.08
  -4 -14   0   19.47    0.80
   4 -14   0   18.30    0.83
   4  14   0   19.13    0.76
  -4 -14   0   18.39    0.77
   4  14   0   19.28    0.75
  -4 -14  -1   18.48    0.78
  -4 -14  -1   19.36    0.77
   4  14   1   18.67    0.75
  -4 -14  -2    7.77    0.50
  -4 -14  -2    7.95    0.47
   4  14   2    8.01    0.47
  -4 -14  -3   44.57    1.46
  -4 -14  -3   45.87    1.49
  -4 -14  -4    0.25    0.27
   4 -14   4    0.02    0.53
  -4 -14  -5    0.73    0.28
   4  14   5    0.87    0.27
   4 -14   5    1.30    0.54
   4  14   6   41.59    1.30
  -4 -14  -6   39.20    1.29
   4 -14   6   40.84    1.44
  -4 -14  -7    1.42    0.26
   4  14   7    1.70    0.26
   4  14   8   17.19    0.62
   4 -14   8   15.67    0.79
   4  14   9    4.36    0.27
   4 -14   9    4.69    0.49
   4  14  10    9.29    0.37
   4 -14  10    9.23    0.50
  -4 -15  10    2.05    0.26
  -4 -15   9   21.21    0.73
   4  15  -9   20.56    0.71
   4 -15  -9   20.46    0.69
   4  15  -8    9.51    0.48
  -4 -15   8   12.12    0.53
   4  15  -8   10.37    0.48
   4 -15  -8   11.99    0.47
   4  15  -7    4.23    0.36
  -4 -15   7    5.45    0.41
   4  15  -7    4.80    0.36
   4 -15  -7    5.15    0.33
   4  15  -6    0.91    0.29
  -4 -15   6    1.28    0.35
   4  15  -6    0.55    0.30
   4  15  -5    0.14    0.28
  -4 -15   5   -0.06    0.33
   4  15  -5    0.04    0.30
   4 -15  -4   22.64    0.86
   4  15  -4   22.84    0.82
   4  15  -4   22.51    0.83
  -4 -15   4   21.97    0.86
   4 -15  -3   17.47    0.74
   4  15  -3   16.86    0.68
   4  15  -3   17.36    0.69
  -4 -15   3   15.94    0.71
   4 -15  -2   25.57    0.98
   4  15  -2   26.61    0.91
   4  15  -2   25.98    0.91
  -4 -15   2   23.77    0.94
  -4 -15   1   29.17    1.03
   4 -15  -1   28.45    1.07
   4  15  -1   29.05    0.99
  -4 -15   1   27.74    1.00
   4  15  -1   28.11    0.97
  -4 -15   0    9.06    0.51
   4  15   0    9.36    0.49
  -4 -15   0    9.10    0.50
   4  15   0    9.57    0.49
  -4 -15  -1    9.15    0.52
  -4 -15  -1   11.00    0.54
   4  15   1    9.96    0.51
  -4 -15  -2   70.83    2.14
  -4 -15  -2   70.89    2.14
   4  15   2   70.30    2.10
  -4 -15  -3    2.08    0.31
   4  15   3    1.61    0.32
  -4 -15  -4    7.23    0.43
   4 -15   4    7.23    0.60
  -4 -15  -5   11.53    0.52
   4 -15   5   11.05    0.66
   4 -15   6    1.62    0.47
  -4 -15  -6    1.92    0.26
   4 -15   7    0.17    0.43
   4 -15   8   -0.03    0.39
   4 -15   9    0.33    0.34
   4  16  -8    0.58    0.20
  -4 -16   8    0.75    0.23
   4  16  -8    0.29    0.20
   4  16  -7    0.05    0.23
  -4 -16   7    0.09    0.26
  -4 -16   7    0.11    0.18
   4  16  -7    0.17    0.22
   4  16  -6    1.67    0.26
  -4 -16   6    1.40    0.23
   4  16  -6    1.29    0.27
   4  16  -5   23.81    0.80
   4  16  -5   24.42    0.82
  -4 -16   5   22.64    0.82
   4  16  -4    6.92    0.39
   4  16  -4    5.95    0.38
  -4 -16   4    6.54    0.39
   4 -16  -4    6.38    0.40
   4  16  -3   20.12    0.74
   4  16  -3   20.73    0.75
  -4 -16   3   20.79    0.76
   4 -16  -3   20.35    0.78
   4  16  -2   16.03    0.61
   4  16  -2   15.63    0.62
  -4 -16   2   14.70    0.63
  -4 -16   1    0.19    0.27
   4  16  -1   -0.04    0.27
   4  16  -1    0.08    0.28
  -4 -16   1    0.35    0.25
  -4 -16   0    1.93    0.30
   4  16   0    1.98    0.30
   4  16   0    1.82    0.30
  -4 -16   0    1.79    0.28
   4  16   1    0.26    0.28
  -4 -16  -1    0.48    0.24
  -4 -16  -1    0.92    0.27
  -4 -16  -2    1.29    0.27
   4  16   2    1.47    0.29
   4  16   3   10.86    0.48
  -4 -16  -3   10.34    0.49
   4  16   4    6.20    0.36
  -4 -16  -4    6.19    0.37
   4 -16   5    9.82    0.55
   4  16   5    9.88    0.43
  -4 -16  -5   10.16    0.45
   4  16   6   17.23    0.61
   4 -16   6   16.93    0.71
  -4 -16  -6   18.62    0.63
   4 -16   7    2.02    0.35
   4  16   7    2.28    0.22
   4 -16   8    4.98    0.35
   4  17  -6    5.34    0.29
   4  17  -6    4.87    0.28
   4  17  -5    0.05    0.21
  -4 -17   5    0.33    0.17
   4  17  -5    0.08    0.20
   4  17  -4    0.10    0.21
  -4 -17   4    0.17    0.17
   4  17  -4    0.19    0.22
   4  17  -3    8.01    0.38
  -4 -17   3    8.01    0.37
   4  17  -3    7.87    0.39
   4  17  -2    4.58    0.31
   4  17  -2    5.42    0.33
  -4 -17   2    5.13    0.30
  -4 -17   1    0.73    0.24
   4  17  -1    1.40    0.26
  -4 -17   1    1.09    0.21
   4  17  -1    1.27    0.24
  -4 -17   0    3.28    0.29
   4  17   0    3.05    0.27
   4  17   0    3.33    0.29
  -4 -17  -1    6.92    0.38
   4  17   1    6.88    0.37
  -4 -17  -2   11.74    0.50
   4  17   2   12.75    0.49
  -4 -17  -3    8.98    0.41
   4  17   3    8.81    0.39
  -4 -17  -4   -0.20    0.19
   4  17   4    0.57    0.20
  -4 -17  -5    0.48    0.18
   4  17   5    0.70    0.19
   4  17   6    6.93    0.30
   4  18  -3    4.21    0.25
   4  18  -2    5.77    0.29
   4  18  -2    5.91    0.27
   4  18  -1   37.27    1.11
   4  18   0   12.88    0.47
   4  18   1   18.16    0.59
  -4 -18  -1   17.41    0.60
   4  18   2    4.62    0.24
  -4 -18  -2    4.09    0.25
   5   0 -17    3.92    0.25
  -5   0  17    3.79    0.27
   5   0 -16   -0.02    0.27
   5   0 -16   -0.22    0.25
   5   0 -15  118.84    3.47
   5   0 -15  125.30    3.50
   5   0 -14    0.37    0.36
   5   0 -14    0.65    0.35
   5   0 -13    6.66    0.50
   5   0 -13    5.85    0.51
   5   0 -13    6.54    0.51
   5   0 -12    0.34    0.39
   5   0 -12    0.02    0.40
   5   0 -12    0.27    0.40
   5   0 -11   13.82    0.73
   5   0 -11   15.39    0.72
   5   0 -11   14.98    0.72
   5   0 -11   15.61    0.74
   5   0 -10    0.17    0.41
   5   0 -10    0.41    0.61
   5   0 -10   -0.13    0.41
   5   0 -10    0.13    0.38
  -5   0  10   -0.84    0.62
   5   0  -9  132.98    3.81
   5   0  -9  130.42    3.78
   5   0  -9  132.03    3.78
   5   0  -9  122.54    4.38
   5   0  -9  129.91    3.77
  -5   0   9  132.67    4.37
   5   0  -8    0.02    0.38
   5   0  -8    0.49    0.36
   5   0  -8   -0.43    0.52
   5   0  -8    0.12    0.37
   5   0  -8    0.13    0.36
  -5   0   8    0.38    0.50
   5   0  -7   24.06    0.86
   5   0  -7   21.37    0.85
   5   0  -7   20.88    0.83
   5   0  -7   21.66    0.84
  -5   0   7   24.62    1.23
   5   0  -7   21.50    1.24
   5   0  -6   -0.13    0.45
   5   0  -6    0.26    0.31
   5   0  -5  228.93    7.14
   5   0  -5  229.85    7.27
   5   0  -5  243.27    6.65
   5   0  -4    0.44    0.55
   5   0  -3    6.07    0.73
   5   0  -2    0.06    0.52
   5   0  -1    2.44    0.57
   5   0   0    0.56    0.54
   5   0   1  201.85    6.16
   5   0   2    0.61    0.53
   5   0   3  107.83    3.71
  -5   0  -3  109.38    3.69
   5   0   4   -0.07    0.55
  -5   0  -4   -0.33    0.55
   5   0   5  208.97    6.83
  -5   0  -5  227.00    6.77
   5   0   6    0.31    0.33
   5   0   6   -0.44    0.63
  -5   0  -6    0.15    0.53
   5   0   7   41.57    2.15
   5   0   7   44.46    1.47
   5   0   7   43.42    1.42
   5   0   8   -0.31    0.79
   5   0   8    0.22    0.38
   5   0   8    0.38    0.38
   5   0   9  104.63    4.21
   5   0   9  110.16    3.31
   5   0   9  113.17    3.27
   5   0  10   -0.70    0.91
   5   0  10   -0.02    0.41
   5   0  10    0.16    0.41
  -5   0 -10   -0.07    0.42
   5   0  11    2.30    0.45
   5   0  11    2.23    0.47
  -5   0 -11    1.82    0.43
   5   0  12    0.19    0.38
   5   0  12   -0.06    0.41
  -5   0 -12   -0.13    0.39
   5   0  13   13.07    0.66
  -5   0 -13   13.80    0.64
   5   0  13   12.38    0.66
  -5   0 -14    0.20    0.33
   5   0  14   -0.15    0.29
   5   0  14    0.18    0.34
  -5   0 -15    1.14    0.30
   5   0  15    0.63    0.28
   5   0  15    1.13    0.31
  -5   0 -16    0.06    0.21
   5   0  16    0.40    0.22
   5   0  16   -0.02    0.20
   5   1 -17   11.63    0.45
   5  -1 -17   10.81    0.44
  -5   1  17   13.55    0.47
  -5  -1  17   13.91    0.47
   5  -1 -16    0.22    0.27
   5   1 -16    0.56    0.27
   5  -1 -16    0.15    0.25
   5   1 -16    0.15    0.25
   5   1 -15    6.78    0.45
   5  -1 -15    6.79    0.44
   5   1 -15    6.63    0.44
   5  -1 -15    6.93    0.45
   5  -1 -14   11.61    0.60
   5   1 -14   10.63    0.60
   5   1 -14   12.25    0.60
   5  -1 -14   12.17    0.62
   5  -1 -13   87.05    2.61
   5   1 -13   84.77    2.61
   5   1 -13   90.23    2.65
   5  -1 -13   92.40    2.65
   5   1 -13   82.63    2.58
   5  -1 -13   88.60    2.61
   5   1 -12   27.30    1.06
   5  -1 -12   28.24    1.05
   5   1 -12   30.59    1.09
   5  -1 -12   27.94    1.07
   5   1 -12   27.94    1.04
   5  -1 -12   27.55    1.06
   5  -1 -11  104.92    3.16
   5   1 -11  101.29    3.14
   5  -1 -11  104.40    3.16
   5   1 -11  110.07    3.17
   5   1 -11  111.51    3.20
   5  -1 -11  112.27    3.20
  -5   1  10    7.17    0.90
  -5  -1  10    5.72    0.86
   5   1 -10    5.84    0.82
   5  -1 -10    5.18    0.84
   5  -1 -10    4.73    0.50
   5  -1 -10    6.10    0.52
   5   1 -10    4.76    0.49
   5   1 -10    5.53    0.51
   5  -1 -10    6.49    0.52
   5   1 -10    5.96    0.49
   5  -1 -10    5.93    0.52
   5  -1  -9    4.73    0.44
   5   1  -9    4.08    0.44
   5  -1  -9    4.19    0.45
   5  -1  -9    3.64    0.46
   5   1  -9    3.81    0.46
   5   1  -9    3.48    0.69
   5  -1  -9    4.24    0.74
   5  -1  -9    3.88    0.46
   5   1  -9    3.82    0.46
   5   1  -9    4.53    0.46
  -5   1   9    3.60    0.72
  -5  -1   9    4.44    0.74
   5   1  -8    5.13    0.46
   5  -1  -8    5.75    0.46
   5   1  -8    4.82    0.44
   5  -1  -8    5.27    0.47
   5   1  -8    4.59    0.47
   5  -1  -8    5.24    0.45
   5   1  -8    5.34    0.73
   5  -1  -8    4.90    0.72
   5   1  -8    5.03    0.47
   5  -1  -8    4.19    0.44
  -5  -1   8    4.92    0.69
  -5   1   8    5.19    0.71
   5   1  -7   42.81    1.35
   5  -1  -7   43.81    1.36
   5   1  -7   40.61    1.32
   5  -1  -7   38.39    1.31
   5  -1  -7   40.06    1.31
   5   1  -7   38.72    1.32
   5  -1  -7   39.09    1.31
  -5  -1   7   42.28    1.75
  -5   1   7   42.46    1.75
   5   1  -7   37.81    1.76
   5  -1  -7   40.99    1.82
   5   1  -6  111.44    3.78
   5  -1  -6  110.71    3.79
   5   1  -6  114.82    3.29
   5  -1  -6  113.97    3.29
   5   1  -5   40.38    1.77
   5  -1  -5   41.22    1.77
   5   1  -5   40.40    1.85
   5   1  -5   42.83    1.36
   5  -1  -5   42.99    1.37
   5   1  -4   20.17    1.21
   5  -1  -4   23.04    1.25
  -5  -1   4   20.25    0.99
   5   1  -3   10.17    0.85
  -5  -1   3    8.88    0.64
   5   1  -2   11.42    0.89
   5  -1  -2   13.35    0.94
   5   1  -1  467.70   13.19
   5  -1  -1  456.63   13.18
   5   1   0   60.29    2.25
   5  -1   0   58.05    2.25
   5  -1   1   18.12    1.12
   5   1   1   19.78    1.14
   5  -1   2   17.99    1.11
   5   1   2   18.18    1.11
  -5   1  -3    1.60    0.58
  -5  -1  -3    0.77    0.54
   5  -1   3    0.61    0.55
   5   1   3    0.74    0.52
  -5   1  -4   32.74    1.58
  -5  -1  -4   32.79    1.57
   5  -1   4   31.27    1.62
   5   1   4   33.08    1.64
  -5   1  -5  143.39    4.70
  -5  -1  -5  147.87    4.73
   5  -1   5  141.18    4.83
   5   1   5  142.62    4.83
   5   1   6    0.02    0.33
   5  -1   6    0.25    0.33
   5   1   6    0.25    0.33
  -5   1  -6   -0.07    0.58
  -5  -1  -6    0.52    0.58
   5   1   6   -0.27    0.53
   5  -1   6    0.36    0.68
   5   1   6   -0.62    0.62
   5  -1   7    0.39    0.74
   5   1   7    0.58    0.72
   5   1   7    0.42    0.35
   5  -1   7    0.23    0.35
   5   1   7   -0.15    0.52
   5   1   7    0.36    0.37
   5  -1   7   -0.17    0.44
   5  -1   8   51.49    2.52
   5   1   8   49.87    2.50
   5   1   8   53.01    1.75
   5  -1   8   54.78    1.75
   5  -1   8   54.05    1.76
   5   1   8   55.06    1.72
   5  -1   9   47.59    2.54
   5   1   9   54.87    2.62
   5   1   9   52.16    1.75
   5  -1   9   55.38    1.76
   5   1   9   53.11    1.73
   5  -1  10   56.78    2.92
   5   1  10   55.66    2.89
   5  -1  10   68.64    2.10
   5   1  10   66.72    2.10
   5  -1  10   65.31    2.04
   5   1  10   65.45    2.05
  -5   1 -10   64.14    2.02
  -5  -1 -10   65.34    2.02
   5   1  11    1.36    0.45
   5  -1  11    0.42    0.40
   5   1  11    0.84    0.46
  -5   1 -11    1.42    0.41
  -5  -1 -11    0.69    0.42
   5   1  12    1.00    0.40
   5  -1  12    1.32    0.43
   5   1  12    1.67    0.46
  -5   1 -12    1.03    0.40
  -5  -1 -12    1.11    0.41
   5   1  13   11.60    0.63
  -5   1 -13   12.19    0.59
  -5  -1 -13   10.89    0.59
   5  -1  13    9.71    0.59
   5   1  13    9.83    0.61
   5   1  14    8.07    0.49
   5  -1  14    7.79    0.50
   5   1  14    8.09    0.50
  -5   1 -14    8.77    0.49
  -5  -1 -14    7.96    0.49
   5  -1  14    7.45    0.49
   5   1  14    9.03    0.52
   5   1  15    0.47    0.27
   5  -1  15    0.52    0.28
   5   1  15    0.65    0.27
  -5   1 -15    0.04    0.28
  -5  -1 -15    0.38    0.28
   5  -1  15    0.43    0.28
   5   1  15    0.62    0.30
   5   1  16    5.83    0.33
   5  -1  16    5.79    0.33
   5   2 -16    5.24    0.35
   5  -2 -16    4.51    0.34
   5   2 -16    4.23    0.32
   5  -2 -16    4.84    0.34
   5   2 -15   41.81    1.30
   5  -2 -15   37.41    1.28
   5   2 -15   41.05    1.30
   5  -2 -15   42.09    1.31
   5   2 -14    0.49    0.35
   5  -2 -14    0.66    0.36
   5   2 -14    0.16    0.33
   5  -2 -14    0.19    0.35
   5  -2 -13    4.59    0.48
   5   2 -13    3.48    0.47
   5  -2 -13    4.32    0.46
   5   2 -13    4.08    0.45
   5  -2 -13    4.67    0.47
   5  -2 -12    6.78    0.53
   5   2 -12    6.56    0.54
   5   2 -12    6.09    0.52
   5   2 -12    6.14    0.52
   5  -2 -12    6.49    0.53
   5  -2 -12    6.14    0.53
   5  -2 -11   16.22    0.77
   5  -2 -11   16.25    0.77
   5   2 -11   16.79    0.76
   5   2 -11   15.87    0.77
   5  -2 -11   17.09    0.80
  -5   2  10    6.52    0.84
  -5  -2  10    5.97    0.83
   5   2 -10    4.72    0.79
   5  -2 -10    5.90    0.82
   5  -2 -10    6.40    0.53
   5   2 -10    5.66    0.49
   5  -2 -10    6.57    0.50
   5  -2 -10    6.39    0.52
   5   2 -10    5.32    0.50
   5   2 -10    6.65    0.50
   5  -2 -10    6.34    0.51
  -5  -2   9  115.18    3.76
  -5   2   9  108.92    3.72
   5   2  -9  100.40    3.71
   5  -2  -9   98.90    3.74
   5  -2  -9  107.88    3.13
   5   2  -9  107.16    3.13
   5  -2  -9  103.51    3.13
   5   2  -9  102.79    3.12
   5   2  -9  105.81    3.14
   5  -2  -9  104.99    3.11
   5   2  -9  113.39    3.17
   5  -2  -9  110.64    3.17
   5   2  -8   16.07    0.70
   5  -2  -8   15.35    0.71
   5   2  -8   14.44    0.68
   5   2  -8   14.61    0.67
   5  -2  -8   15.32    0.66
   5  -2  -8   14.17    0.67
   5   2  -8   12.91    1.03
   5  -2  -8   13.72    1.06
   5   2  -8   14.43    0.68
   5  -2  -8   14.50    0.67
  -5  -2   8   13.81    1.01
  -5   2   8   14.04    1.00
   5   2  -7   11.90    0.58
   5  -2  -7   11.44    0.57
   5   2  -7    8.89    0.84
   5  -2  -7    8.73    0.84
   5  -2  -7   10.50    0.57
   5  -2  -7   10.17    0.53
   5   2  -7   10.99    0.56
   5   2  -7    9.92    0.57
  -5  -2   7   10.57    0.84
  -5   2   7   10.39    0.84
   5  -2  -6    9.12    0.58
   5  -2  -6    8.05    0.50
   5   2  -6    7.99    0.50
   5   2  -6    9.87    0.50
   5  -2  -6    9.63    0.52
   5  -2  -6    8.73    0.54
   5   2  -6    7.91    0.75
   5  -2  -6    7.01    0.74
   5  -2  -5  209.17    6.51
  -5  -2   5  205.75    6.28
   5   2  -5  215.05    5.98
   5  -2  -5  216.55    5.98
   5   2  -4   19.33    1.20
   5  -2  -4   19.65    1.20
  -5  -2   4   21.25    0.99
   5   2  -3   40.09    1.74
   5  -2  -3   36.41    1.69
  -5  -2   3   39.11    1.50
   5   2  -2  125.25    4.08
   5  -2  -2  125.02    4.09
   5   2  -1   13.08    0.92
   5  -2  -1   12.03    0.90
   5   2   0    8.01    0.61
   5  -2   0    9.01    0.81
   5   2   0    7.15    0.73
   5   2   1   28.94    1.26
   5  -2   1   26.46    1.37
   5   2   1   27.96    1.38
   5  -2   2   -0.49    0.54
   5   2   2   -0.43    0.51
  -5   2  -3   92.45    3.30
  -5  -2  -3  101.76    3.36
   5  -2   3   94.21    3.34
   5   2   3   92.48    3.32
  -5   2  -4    0.46    0.53
  -5  -2  -4    1.13    0.55
   5  -2   4    0.22    0.57
   5   2   4    0.95    0.56
  -5   2  -5   65.79    2.47
  -5  -2  -5   61.72    2.45
   5  -2   5   57.44    2.52
   5   2   5   59.80    2.53
   5   2   6    5.80    0.46
   5  -2   6    6.19    0.53
   5   2   6    5.02    0.44
  -5   2  -6    5.14    0.76
  -5  -2  -6    4.92    0.76
   5   2   6    5.71    0.71
   5  -2   6    5.59    0.90
   5   2   6    6.70    0.88
   5   2   7    9.52    0.91
   5  -2   7    9.30    0.63
   5   2   7    9.76    0.56
   5   2   7    9.54    0.57
   5  -2   7    7.36    1.00
   5   2   7    8.17    1.04
   5   2   8   58.89    2.47
   5   2   8   58.08    2.67
   5   2   8   60.04    1.89
   5  -2   8   59.26    1.90
   5   2   8   59.03    1.85
   5  -2   9    6.18    1.06
   5   2   9    5.24    1.04
   5   2   9    6.99    0.55
   5   2   9    5.92    0.54
   5  -2   9    6.39    0.62
   5  -2  10    0.35    0.87
   5   2  10    0.57    0.82
   5   2  10    0.64    0.42
   5   2  10    0.42    0.45
   5  -2  10    0.16    0.55
  -5   2 -10    0.22    0.39
  -5  -2 -10    0.09    0.40
   5   2  11   42.51    1.46
   5   2  11   40.27    1.43
  -5   2 -11   40.83    1.39
  -5  -2 -11   42.80    1.40
   5   2  12   42.44    1.45
  -5   2 -12   41.16    1.38
  -5  -2 -12   41.05    1.38
   5   2  12   42.22    1.43
   5  -2  13    6.68    0.50
   5   2  13    6.26    0.51
  -5   2 -13    7.38    0.49
  -5  -2 -13    7.23    0.49
   5   2  13    7.23    0.54
   5  -2  14   12.51    0.61
   5   2  14   11.10    0.58
   5   2  14   12.38    0.61
  -5   2 -14   11.69    0.56
  -5  -2 -14   12.78    0.57
   5   2  14   12.33    0.60
   5   2  15   20.10    0.74
   5  -2  15   18.88    0.74
   5   2  15   18.56    0.73
  -5   2 -15   21.49    0.72
  -5  -2 -15   21.14    0.72
   5   2  15   19.73    0.74
   5   2  16    0.53    0.20
   5  -2  16   -0.01    0.20
   5   2  16    0.27    0.18
   5   3 -16    0.36    0.25
   5  -3 -16    0.25    0.25
   5  -3 -16    0.02    0.22
  -5   3  16    0.26    0.25
  -5  -3  16    0.49    0.24
   5  -3 -15    4.71    0.39
   5   3 -15    5.05    0.40
   5   3 -15    4.66    0.37
   5  -3 -15    5.24    0.39
   5  -3 -14    1.20    0.37
   5   3 -14    1.56    0.38
   5   3 -14    1.84    0.34
   5  -3 -14    1.76    0.37
   5   3 -13   39.15    1.36
   5  -3 -13   39.62    1.35
   5   3 -13   42.05    1.37
   5  -3 -13   41.94    1.39
   5  -3 -12   24.99    0.97
   5  -3 -12   23.90    0.97
   5   3 -12   24.66    0.97
   5   3 -12   25.88    0.98
   5  -3 -12   25.00    0.99
   5  -3 -11    7.85    0.58
   5  -3 -11    8.64    0.58
   5   3 -11    8.78    0.59
   5   3 -11    8.89    0.57
   5  -3 -11   10.45    0.60
   5  -3 -10    0.04    0.41
   5  -3 -10   -0.12    0.41
   5   3 -10    0.90    0.40
   5   3 -10    0.54    0.37
   5  -3 -10    0.20    0.40
  -5   3  10   -0.15    0.59
  -5  -3  10    0.45    0.63
   5   3  -9   32.39    1.12
   5  -3  -9   32.77    1.14
   5   3  -9   29.40    1.08
   5  -3  -9   30.41    1.10
   5   3  -9   28.81    1.56
   5  -3  -9   26.90    1.58
   5   3  -9   30.76    1.12
  -5   3   9   30.01    1.55
  -5  -3   9   28.26    1.54
   5   3  -8    0.30    0.35
   5  -3  -8    0.26    0.36
   5  -3  -8   -0.05    0.34
   5  -3  -8    0.65    0.39
   5   3  -8    0.35    0.36
   5   3  -8    0.50    0.50
   5  -3  -8    0.23    0.55
   5   3  -8    0.17    0.40
  -5   3   8    0.58    0.50
  -5  -3   8    0.32    0.52
   5   3  -7   63.64    2.47
   5  -3  -7   64.98    2.54
   5   3  -7   60.83    1.94
   5  -3  -7   60.79    1.94
   5   3  -7   66.92    1.97
   5  -3  -7   65.69    1.99
  -5  -3   7   65.48    2.40
  -5   3   7   65.76    2.40
   5  -3  -6   34.34    1.20
   5  -3  -6   31.69    1.12
   5   3  -6   31.06    1.12
   5  -3  -6   34.39    1.18
   5  -3  -6   34.71    1.16
  -5  -3   6   33.33    1.43
   5   3  -6   34.39    1.14
   5   3  -6   34.79    1.59
   5  -3  -6   31.43    1.58
  -5  -3   5   11.82    0.77
   5   3  -5   12.21    0.58
   5  -3  -5   12.90    0.60
  -5  -3   4   64.30    2.19
   5  -3  -4   64.14    2.43
  -5  -3   3    4.10    0.50
   5   3  -3    4.13    0.66
   5  -3  -3    4.70    0.70
   5   3  -2    6.73    0.58
   5   3  -2    7.19    0.79
   5  -3  -2    6.74    0.75
   5   3  -1   51.04    1.89
   5   3  -1   48.67    2.00
   5  -3  -1   52.20    2.04
   5   3   0    0.05    0.35
   5   3   0    0.17    0.49
   5  -3   0    0.28    0.48
   5   3   1   24.77    1.18
   5   3   1   26.17    1.33
   5  -3   1   25.96    1.33
   5  -3   2  137.25    4.38
   5   3   2  131.66    4.36
  -5   3  -3  197.20    5.89
  -5  -3  -3  187.52    5.87
   5  -3   3  185.81    5.90
   5   3   3  184.03    5.88
  -5   3  -4   39.78    1.73
  -5  -3  -4   37.36    1.72
   5  -3   4   37.75    1.83
   5   3   4   33.20    1.71
   5   3   5    7.77    0.49
   5  -3   5    7.22    0.54
   5   3   5    7.24    0.47
   5  -3   5    5.38    0.86
   5   3   5    8.54    0.93
   5   3   5    7.67    0.48
  -5   3  -5    8.13    0.84
  -5  -3  -5    7.22    0.83
   5  -3   5    8.39    0.54
   5   3   5    6.93    0.79
   5   3   6    1.75    0.37
   5   3   6    1.61    0.39
   5  -3   6    1.96    0.47
  -5   3  -6    1.46    0.65
  -5  -3  -6    1.34    0.60
   5   3   6    2.52    0.64
   5  -3   6    1.82    0.74
   5   3   6    1.65    0.69
   5   3   6    1.87    0.38
   5  -3   6    1.84    0.38
   5   3   7    7.00    0.52
   5  -3   7    7.65    0.60
   5   3   7    7.64    0.51
   5   3   7    6.56    0.83
   5  -3   7    7.32    1.01
   5   3   7    4.89    0.91
   5   3   8   17.89    1.23
   5  -3   8   15.69    0.83
   5   3   8   15.92    0.75
   5   3   8   16.54    0.77
   5  -3   8   14.42    1.38
   5   3   8   15.74    1.32
   5   3   9  105.63    3.81
   5  -3   9   94.90    4.02
   5   3   9   94.90    3.96
   5  -3   9  104.96    3.15
   5   3   9  106.89    3.11
   5   3   9  107.01    3.15
   5   3  10    3.18    0.48
   5   3  10    4.09    0.52
   5  -3  10    4.02    0.61
  -5   3 -10    3.62    0.44
  -5  -3 -10    3.42    0.44
   5   3  11    1.16    0.43
  -5   3 -11    0.97    0.41
  -5  -3 -11    0.48    0.40
   5   3  11    1.54    0.47
   5  -3  11    0.63    0.55
   5  -3  12   20.08    0.85
   5   3  12   19.29    0.86
  -5   3 -12   20.37    0.80
  -5  -3 -12   20.57    0.82
   5   3  12   17.83    0.85
   5   3  13    7.78    0.51
   5  -3  13    8.15    0.53
   5   3  13    7.64    0.54
  -5   3 -13    8.64    0.51
  -5  -3 -13    8.20    0.50
   5   3  13    8.97    0.57
   5   3  14    4.07    0.38
   5  -3  14    3.38    0.38
   5   3  14    4.33    0.40
  -5   3 -14    3.73    0.37
  -5  -3 -14    3.60    0.37
   5   3  14    4.42    0.43
   5   3  15   65.66    1.98
   5  -3  15   63.72    1.98
  -5   3 -15   68.62    1.95
  -5  -3 -15   70.43    1.95
   5   3  15   64.22    1.99
   5   3  15   68.71    1.98
   5   4 -16   20.02    0.67
   5  -4 -16   19.53    0.67
   5   4 -15    2.90    0.33
   5  -4 -15    2.43    0.34
   5  -4 -15    3.20    0.33
   5   4 -14   20.69    0.79
   5  -4 -14   21.68    0.80
   5   4 -13   20.01    0.83
   5  -4 -13   18.46    0.83
   5  -4 -12    2.24    0.41
   5  -4 -12    1.76    0.45
   5   4 -12    0.95    0.40
   5  -4 -12    1.90    0.43
   5  -4 -12    2.09    0.45
   5  -4 -11    3.56    0.45
   5  -4 -11    2.74    0.48
   5  -4 -11    2.65    0.43
   5   4 -11    2.66    0.44
   5  -4 -10   15.13    0.72
   5  -4 -10   16.04    0.75
   5   4 -10   14.66    0.72
   5   4  -9   27.73    1.00
   5  -4  -9   25.28    1.00
   5   4  -9   26.48    1.01
   5  -4  -9   27.37    1.04
   5   4  -8    0.84    0.34
   5  -4  -8    0.87    0.59
   5   4  -8    1.34    0.38
   5  -4  -8    1.17    0.40
   5   4  -8    0.77    0.39
   5  -4  -8    1.31    0.40
   5  -4  -7    0.21    0.45
   5  -4  -7   -0.15    0.57
   5  -4  -7    0.28    0.35
   5   4  -7    0.46    0.34
   5  -4  -7    0.65    0.42
   5   4  -7    0.35    0.32
  -5  -4   7    1.04    0.47
  -5  -4   6   28.56    1.32
   5  -4  -6   27.93    1.07
   5  -4  -6   28.95    1.49
   5  -4  -6   28.66    0.99
   5   4  -6   27.85    0.99
   5  -4  -6   28.27    1.06
  -5   4   6   29.56    1.38
   5  -4  -5   80.54    2.45
  -5  -4   5   83.42    2.78
   5  -4  -5   80.56    2.45
   5   4  -4    2.00    0.57
   5  -4  -4    2.04    0.59
  -5  -4   4    1.81    0.43
   5   4  -3    1.91    0.42
   5   4  -3    1.98    0.61
   5  -4  -3    1.43    0.57
   5   4  -3    1.82    0.47
  -5  -4   3    2.19    0.41
   5   4  -2   45.85    1.79
   5   4  -2   44.62    1.94
   5  -4  -2   48.05    1.96
  -5  -4   2   48.69    1.79
   5   4  -1   76.63    2.80
   5  -4  -1   81.61    2.83
   5   4  -1   78.82    2.69
   5   4   0  134.62    4.36
   5  -4   0  133.06    4.35
   5   4   0  138.97    4.26
   5   4   1    7.72    0.76
   5  -4   1    6.71    0.75
   5   4   1    8.34    0.68
   5  -4   2    6.01    0.73
   5   4   2    5.81    0.70
   5   4   2    6.20    0.61
   5  -4   3    0.20    0.55
   5   4   3    0.13    0.54
  -5  -4  -3   -0.13    0.52
   5  -4   4   22.70    1.42
   5   4   4   24.87    1.42
  -5  -4  -4   25.80    1.38
   5  -4   4   25.30    0.97
   5   4   4   26.15    0.93
   5   4   5   45.65    1.47
   5  -4   5   43.25    2.08
   5  -4   5   44.88    1.48
   5   4   5   44.52    1.45
   5  -4   5   44.77    1.48
   5   4   5   44.76    1.98
  -5  -4  -5   46.84    2.01
   5   4   6   28.91    1.05
   5  -4   6   28.37    1.07
   5   4   6   26.36    1.01
   5  -4   6   29.12    1.08
   5   4   6   28.87    1.54
   5   4   7   30.59    1.67
   5  -4   7   34.12    1.21
   5   4   7   31.02    1.15
   5   4   7   31.51    1.16
   5   4   8   32.75    1.76
   5  -4   8   35.56    1.30
   5   4   8   35.02    1.24
   5   4   8   34.99    1.26
   5   4   9   51.07    2.29
   5  -4   9   51.41    1.73
   5   4   9   49.78    1.67
   5   4   9   51.34    1.70
   5  -4  10    0.29    0.38
   5   4  10    0.49    0.45
   5  -4  10    1.04    0.58
  -5  -4 -10    0.44    0.38
   5   4  10    0.89    0.42
   5  -4  11  170.74    4.83
   5  -4  11  164.56    4.83
   5   4  11  168.36    4.80
  -5   4 -11  166.02    4.74
  -5  -4 -11  165.31    4.74
   5   4  11  169.71    4.84
   5   4  12    9.16    0.55
   5  -4  12    8.90    0.57
   5   4  12    8.95    0.60
  -5  -4 -12    8.97    0.53
   5   4  12    9.14    0.59
   5   4  13   11.96    0.60
   5   4  13   13.05    0.65
  -5  -4 -13   13.11    0.59
   5   4  13   12.80    0.66
   5   4  14    1.14    0.30
  -5  -4 -14    1.70    0.31
   5   4  14    1.89    0.35
   5   4  14    1.42    0.35
   5   4  15   45.45    1.40
   5  -5 -16    4.55    0.28
   5  -5 -15    5.59    0.38
   5   5 -15    5.76    0.38
   5   5 -14    2.37    0.37
   5  -5 -14    1.31    0.35
   5  -5 -13   87.24    2.60
   5   5 -13   88.65    2.61
   5   5 -12    0.42    0.39
   5  -5 -12    0.39    0.42
   5   5 -11    0.45    0.39
   5  -5 -11    0.40    0.43
   5  -5 -11    1.35    0.43
   5   5 -10   17.87    0.81
   5  -5 -10   18.56    0.81
   5   5  -9   64.81    2.02
   5  -5  -9   65.20    2.02
   5   5  -8   46.08    1.45
   5  -5  -8   43.70    1.45
   5   5  -8   43.52    1.48
  -5  -5   8   46.25    1.94
   5  -5  -7   69.15    2.19
   5   5  -7   68.06    2.08
   5  -5  -7   68.15    2.18
   5  -5  -6   21.85    0.92
   5  -5  -6   21.47    0.90
  -5  -5   6   21.60    1.14
   5   5  -6   20.35    0.79
   5  -5  -5    2.73    0.47
   5  -5  -5    3.64    0.52
   5   5  -5    3.70    0.60
  -5  -5   5    2.49    0.50
   5  -5  -5    3.77    0.47
   5   5  -5    3.33    0.36
  -5  -5   4   44.65    1.73
   5   5  -4   46.28    1.83
   5  -5  -4   43.07    1.43
   5  -5  -4   42.19    1.44
   5  -5  -4   42.07    1.44
  -5  -5   3   54.91    2.06
   5   5  -3   59.22    2.19
   5   5  -3   55.22    2.10
  -5  -5   2   31.35    1.35
   5   5  -2   31.57    1.39
  -5  -5   1   68.72    2.39
   5   5  -1   67.71    2.44
   5   5   0   46.37    1.82
   5  -5   1   16.67    1.10
   5   5   1   17.53    0.98
   5  -5   2   87.31    3.16
   5   5   2   91.80    3.07
   5  -5   3  109.00    3.21
   5  -5   3  112.26    3.76
   5  -5   4   18.93    0.83
   5   5   4   18.30    0.72
   5  -5   4   16.74    1.16
   5  -5   4   18.98    0.80
   5   5   5    1.81    0.35
   5   5   5    2.02    0.39
   5  -5   5    2.37    0.47
   5   5   5    2.17    0.32
   5  -5   5    1.81    0.49
   5   5   5    1.88    0.60
   5   5   6   29.71    1.59
   5   5   6   31.83    1.12
   5  -5   6   30.50    1.15
   5  -5   6   30.47    1.16
   5   5   6   30.12    1.11
   5   5   7  188.85    5.92
   5   5   7  180.56    5.17
   5   5   7  178.35    5.14
   5  -5   7  182.15    5.18
   5   5   8   29.33    1.64
   5   5   8   29.45    1.11
   5   5   8   29.54    1.10
   5  -5   8   28.30    1.16
   5   5   9    1.92    0.69
   5   5   9    3.16    0.49
   5  -5   9    3.42    0.60
   5   5   9    2.73    0.45
   5   5  10    6.72    0.57
   5  -5  10    7.00    0.67
   5   5  10    8.22    0.57
   5   5  11   12.95    0.70
   5  -5  11   13.14    0.78
   5   5  11   12.43    0.69
   5   5  12   65.96    2.02
   5  -5  12   62.78    2.06
   5   5  12   64.76    2.04
   5   5  13   23.93    0.89
   5   5  13   22.75    0.90
   5   5  14    2.41    0.33
   5   5  15   67.88    1.99
   5  -6 -15    0.62    0.26
   5   6 -15    0.40    0.26
   5   6 -14    1.80    0.33
   5  -6 -14    1.78    0.34
   5   6 -13    2.54    0.40
   5  -6 -13    2.22    0.39
   5  -6 -12    8.42    0.54
  -5  -6  11   58.29    1.81
   5  -6 -11   57.46    1.83
   5   6 -10    3.62    0.46
   5  -6 -10    3.50    0.46
   5   6  -9  196.00    5.61
   5   6  -9  199.13    5.63
  -5  -6   9  196.44    6.25
   5  -6  -9  202.86    5.62
   5   6  -8   59.07    1.81
   5   6  -8   56.24    1.84
  -5  -6   8   59.09    2.36
  -5  -6   7   37.34    1.20
   5  -6  -7   34.99    1.34
   5   6  -7   38.26    1.25
  -5  -6   7   38.64    1.71
   5   6  -6  147.58    4.20
   5  -6  -6  142.76    4.28
   5  -6  -6  148.31    4.29
   5  -6  -6  151.90    4.29
   5  -6  -6  143.85    4.26
   5   6  -6  157.43    4.86
  -5  -6   6  152.08    4.76
   5   6  -5  263.20    7.30
   5  -6  -5  264.22    7.38
   5  -6  -5  262.34    7.38
   5  -6  -5  262.13    7.39
   5  -6  -5  258.30    7.36
  -5  -6   5  270.38    7.83
   5   6  -5  272.15    7.94
   5  -6  -4    3.69    0.46
   5  -6  -4    4.45    0.51
   5  -6  -4    3.88    0.45
   5  -6  -4    4.15    0.55
   5   6  -4    4.29    0.66
  -5  -6   4    3.84    0.54
   5  -6  -3   35.01    1.21
  -5  -6   3   34.47    1.49
   5   6  -3   34.42    1.59
   5  -6  -3   32.98    1.22
   5   6  -3   34.77    1.52
   5   6  -2   18.81    1.05
   5  -6  -2   18.99    0.81
   5  -6  -2   20.62    0.81
   5  -6  -2   18.95    0.85
  -5  -6   2   18.10    1.00
   5   6  -1   50.26    1.97
  -5  -6   1   50.96    1.93
   5   6   0   81.05    2.81
  -5  -6   0   79.81    2.74
   5   6   1   74.61    2.63
   5  -6   1   72.01    2.22
   5   6   2   31.37    1.44
   5  -6   2   28.41    1.07
   5  -6   2   29.47    1.09
  -5  -6  -2   29.14    1.00
   5  -6   3   85.24    3.11
   5   6   3   80.49    2.47
   5  -6   3   82.43    2.53
   5   6   3   86.50    2.44
  -5  -6  -3   83.76    2.48
   5  -6   4  207.48    6.53
   5   6   4  207.15    5.81
   5  -6   4  204.58    5.84
   5   6   4  211.68    5.77
  -5  -6  -4  201.29    5.81
   5  -6   5    3.43    0.52
   5   6   5    3.50    0.35
   5  -6   5    4.05    0.57
   5  -6   5    3.26    0.78
   5  -6   6   18.08    0.85
   5   6   6   16.56    1.19
   5  -6   6   17.09    0.87
   5   6   6   18.28    0.74
   5  -6   6   15.59    1.26
   5   6   7   87.18    3.34
   5   6   7   89.90    2.63
   5  -6   7   88.69    2.70
   5   6   7   88.21    2.66
   5   6   7   88.99    2.65
   5  -6   7   83.55    2.67
   5   6   8   10.71    1.06
   5   6   8   12.60    0.68
   5  -6   8   12.01    0.75
   5   6   8   12.72    0.67
   5   6   9   17.54    0.79
   5  -6   9   15.43    0.86
   5   6   9   16.13    0.78
   5   6  10    2.85    0.47
   5  -6  10    2.55    0.57
   5   6  10    3.13    0.46
   5   6  11  218.18    6.15
   5  -6  11  215.15    6.20
   5   6  11  221.71    6.20
   5   6  12   12.03    0.63
   5  -6  12   12.91    0.74
   5   6  12   12.93    0.65
   5   6  13    7.13    0.48
   5   6  14    8.37    0.45
   5   6  15   38.51    1.17
   5  -7 -15    2.31    0.25
   5   7 -14    0.04    0.29
   5  -7 -14    0.21    0.29
  -5  -7  13  171.55    4.71
   5  -7 -13  166.41    4.70
   5   7 -13  164.06    4.70
  -5  -7  12   52.12    1.65
   5  -7 -12   53.01    1.65
  -5  -7  11   11.23    0.61
  -5  -7  10   35.43    1.22
   5   7  -9   14.51    0.69
   5  -7  -8   79.36    2.40
  -5  -7   8   75.69    2.28
   5   7  -8   76.55    2.31
  -5  -7   8   72.41    2.88
  -5  -7   7    0.41    0.26
   5  -7  -7   -0.07    0.43
   5  -7  -7    0.39    0.49
   5   7  -7    0.23    0.36
  -5  -7   7   -0.07    0.49
   5   7  -6    0.43    0.36
   5  -7  -6   -0.02    0.45
  -5  -7   6    0.68    0.27
   5  -7  -6   -0.27    0.42
   5  -7  -6    0.09    0.49
   5  -7  -6    0.98    0.56
   5   7  -6   -0.07    0.52
  -5  -7   6    0.33    0.46
   5  -7  -5    1.77    0.47
   5  -7  -5    1.23    0.49
   5  -7  -5    1.54    0.56
   5   7  -5    1.87    0.59
  -5  -7   5    2.00    0.54
   5  -7  -5    1.54    0.44
   5  -7  -4   93.41    2.78
   5  -7  -4   91.61    2.77
   5  -7  -4   91.90    2.77
   5  -7  -4   88.53    2.77
  -5  -7   4   93.46    3.17
   5   7  -4   96.74    3.32
   5  -7  -3   86.38    2.62
  -5  -7   3   89.39    3.01
   5   7  -3   95.62    3.21
   5  -7  -3   87.68    2.63
   5  -7  -3   84.13    2.63
   5   7  -3   83.65    3.04
   5   7  -2   72.94    2.65
   5  -7  -2   73.86    2.25
   5  -7  -2   72.01    2.22
   5  -7  -2   71.91    2.25
  -5  -7   2   71.96    2.57
   5   7  -2   73.26    2.74
   5   7  -1  245.53    7.11
   5  -7  -1  230.99    6.61
   5  -7  -1  235.86    6.59
   5  -7  -1  231.77    6.60
  -5  -7   1  241.01    6.99
   5   7   0  182.83    5.57
   5  -7   0  176.63    5.10
   5   7   0  174.83    5.02
   5  -7   0  185.59    5.08
   5  -7   0  177.69    5.09
  -5  -7   0  180.63    5.47
  -5  -7  -1    6.42    0.63
   5   7   1    7.01    0.70
  -5  -7  -1    7.45    0.41
   5  -7   1    5.82    0.55
   5   7   1    6.63    0.39
   5  -7   1    5.93    0.50
   5  -7   2    2.08    0.71
   5   7   2    2.75    0.54
   5  -7   2    2.69    0.49
   5  -7   2    2.56    0.42
   5   7   2    2.34    0.27
  -5  -7  -2    2.09    0.30
   5  -7   3  311.14    9.42
   5  -7   3  296.72    8.66
   5  -7   3  304.91    8.69
   5   7   3  317.59    8.60
  -5  -7  -3  321.38    8.64
   5  -7   4   80.29    3.03
   5  -7   4   74.54    2.33
   5   7   4   73.35    2.26
   5   7   4   75.25    2.23
  -5  -7  -4   74.94    2.26
   5  -7   5  120.84    3.64
   5   7   5  127.30    3.59
   5  -7   5  120.94    4.36
   5   7   5  122.76    3.55
   5  -7   6   15.40    0.80
   5   7   6   15.35    0.68
   5  -7   6   13.85    0.81
   5  -7   6   13.80    1.26
   5  -7   7  429.34   12.05
   5   7   7  448.30   12.02
   5  -7   7  439.07   12.07
   5  -7   7  411.40   12.90
   5   7   7  413.18   12.78
   5   7   8    7.93    0.50
   5  -7   8    6.82    0.64
   5  -7   8    8.68    0.68
   5   7   9    0.41    0.32
   5  -7   9    0.63    0.55
   5   7   9    0.32    0.37
   5  -7  10   10.13    0.73
   5   7  10   10.19    0.61
   5  -7  11    0.28    0.51
   5   7  11    1.45    0.39
   5   7  12    2.34    0.38
   5   7  13    2.38    0.24
   5   7  13    2.41    0.33
   5   7  14    6.71    0.38
  -5  -8  15    6.61    0.35
  -5  -8  14    1.72    0.29
   5  -8 -14    1.89    0.29
  -5  -8  13   10.81    0.53
   5  -8 -13   10.63    0.51
   5   8 -13   10.75    0.52
  -5  -8  12  116.24    3.35
  -5  -8  11   11.32    0.61
  -5  -8  10   14.97    0.69
  -5  -8  10   11.87    0.72
   5   8  -9  137.45    4.07
  -5  -8   9  147.29    4.07
  -5  -8   9  138.56    4.16
   5   8  -9  141.26    4.07
   5   8  -9  144.59    4.08
  -5  -8   8  125.28    3.58
  -5  -8   8  120.02    3.67
   5   8  -8  125.09    3.58
   5   8  -8  123.69    3.59
  -5  -8   7   85.33    2.71
   5  -8  -7   88.28    2.70
  -5  -8   7   91.55    2.62
  -5  -8   7   84.88    3.20
   5   8  -7   88.42    2.63
   5  -8  -6   26.44    1.11
  -5  -8   6   26.53    1.10
   5  -8  -6   28.89    1.09
  -5  -8   6   28.24    0.98
   5   8  -6   26.37    1.00
   5  -8  -6   28.55    1.11
   5   8  -6   28.43    1.56
  -5  -8   6   27.32    1.45
  -5  -8   5  234.92    6.71
   5  -8  -5  231.63    6.70
   5  -8  -5  234.07    6.70
   5  -8  -5  238.65    6.70
   5   8  -5  245.63    7.36
  -5  -8   5  236.49    7.20
   5  -8  -5  237.30    6.70
  -5  -8   5  240.63    6.61
   5  -8  -4  517.42   14.37
   5  -8  -4  526.15   14.37
   5  -8  -4  514.37   14.37
   5  -8  -4  516.71   14.36
  -5  -8   4  529.47   14.88
   5   8  -4  546.54   15.07
   5  -8  -3   46.89    1.56
  -5  -8   3   47.69    1.93
   5   8  -3   46.38    2.09
   5  -8  -3   46.72    1.57
   5  -8  -3   45.78    1.59
   5   8  -3   48.44    2.01
   5  -8  -2    2.76    0.45
   5   8  -2    1.52    0.64
  -5  -8   2    1.09    0.44
   5  -8  -2    1.67    0.56
   5   8  -2    1.85    0.51
   5   8  -1  176.35    5.35
   5  -8  -1  163.56    4.82
   5  -8  -1  175.51    4.82
   5  -8  -1  163.47    4.81
  -5  -8   1  165.22    5.20
   5   8   0   73.81    2.72
   5  -8   0   72.14    2.26
   5   8   0   72.81    2.19
   5  -8   0   72.81    2.27
  -5  -8   0   76.84    2.62
   5   8   1   37.96    1.70
  -5  -8  -1   38.25    1.25
   5  -8   1   35.77    1.31
   5  -8   1   37.30    1.32
   5   8   1   38.16    1.23
   5  -8   2   47.89    2.19
   5   8   2   42.65    1.88
   5  -8   2   41.96    1.50
   5  -8   2   43.82    1.50
   5   8   2   43.98    1.40
  -5  -8  -2   45.02    1.43
   5  -8   3   -0.09    0.66
   5  -8   3   -0.09    0.51
   5  -8   3   -0.17    0.42
   5   8   3    0.08    0.26
  -5  -8  -3    0.04    0.28
   5  -8   4    3.30    0.83
   5   8   4    2.99    0.36
   5  -8   4    3.18    0.58
   5   8   4    3.43    0.33
   5  -8   4    3.26    0.50
  -5  -8  -4    3.31    0.37
   5   8   5   46.55    1.59
   5  -8   5   49.56    1.69
   5  -8   5   48.99    2.37
   5   8   5   52.08    1.57
   5   8   6    0.78    0.30
   5  -8   6    1.90    0.56
   5  -8   6    0.60    0.74
   5   8   6    0.99    0.28
   5  -8   7   73.76    2.28
   5   8   7   71.64    2.19
   5  -8   7   70.09    3.01
   5  -8   7   68.36    2.24
   5   8   8   52.04    1.68
   5  -8   8   53.70    1.77
   5  -8   8   51.51    1.75
   5   8   9   61.44    1.89
   5  -8   9   58.46    1.95
   5   8  10   10.80    0.55
   5  -8  10   11.48    0.73
   5  -8  11  236.41    6.67
   5   8  12   34.91    1.12
   5   8  13    3.28    0.25
   5  -8  14    0.39    0.25
  -5  -9  14   12.09    0.47
   5  -9 -14   10.56    0.42
  -5  -9  13   63.06    1.88
  -5  -9  12   48.64    1.61
  -5  -9  12   52.17    1.58
  -5  -9  11   15.37    0.76
  -5  -9  11   17.22    0.72
  -5  -9  10   21.79    0.86
  -5  -9  10   21.60    0.94
   5   9  -9   18.68    0.79
  -5  -9   9   19.78    0.78
  -5  -9   9   18.60    0.90
   5   9  -9   18.40    0.78
   5   9  -9   19.69    0.80
  -5  -9   8  139.07    3.91
  -5  -9   8  132.96    4.00
   5   9  -8  133.10    3.89
   5   9  -8  136.97    3.91
  -5  -9   7   15.09    0.66
  -5  -9   7   15.13    0.81
   5   9  -7   13.84    0.65
   5   9  -7   14.55    0.69
  -5  -9   6    4.59    0.70
  -5  -9   6    5.51    0.59
   5  -9  -6    5.20    0.53
  -5  -9   6    5.66    0.42
   5   9  -6    4.94    0.43
   5  -9  -6    4.69    0.55
   5   9  -6    5.58    0.46
   5   9  -5   35.63    1.18
   5  -9  -5   34.29    1.25
  -5  -9   5   34.80    1.16
   5  -9  -5   32.36    1.29
   5  -9  -5   34.43    1.27
   5   9  -5   33.77    1.75
  -5  -9   5   33.52    1.64
   5  -9  -4    1.55    0.47
   5  -9  -4    1.02    0.51
  -5  -9   4    1.44    0.31
   5  -9  -4    1.05    0.45
   5  -9  -4    2.34    0.63
   5   9  -4    1.14    0.62
  -5  -9   4    1.47    0.51
   5  -9  -3   59.21    1.88
   5  -9  -3   58.56    1.87
   5  -9  -3   57.36    1.89
   5   9  -3   55.31    2.33
  -5  -9   3   55.29    2.34
  -5  -9   3   52.66    2.22
   5   9  -3   61.96    2.48
   5  -9  -2  108.42    3.21
   5   9  -2  104.00    3.70
  -5  -9   2  107.28    3.62
   5   9  -2  108.69    3.85
   5   9  -1  213.23    6.62
   5  -9  -1  213.55    6.08
   5  -9  -1  216.34    6.06
   5   9  -1  207.77    6.72
   5   9   0   67.93    2.60
  -5  -9   0   68.79    2.10
   5  -9   0   67.40    2.15
   5   9   1  138.93    4.54
  -5  -9  -1  138.48    3.98
   5  -9   1  136.01    4.02
   5   9   1  137.47    3.94
   5   9   2    2.51    0.57
   5  -9   2    2.57    0.55
   5   9   2    3.60    0.35
   5  -9   2    2.76    0.47
  -5  -9  -2    2.70    0.37
   5  -9   3  142.31    5.00
   5  -9   3  137.85    4.16
   5  -9   3  142.35    4.18
   5   9   3  146.17    4.08
  -5  -9  -3  143.17    4.13
   5  -9   4    1.41    0.77
   5  -9   4    2.07    0.56
   5  -9   4    1.65    0.49
   5   9   4    1.99    0.31
  -5  -9  -4    1.38    0.35
   5   9   5   54.75    1.72
   5  -9   5   50.15    1.80
   5  -9   5   51.59    2.50
   5  -9   5   51.41    1.78
   5   9   5   55.28    1.68
   5   9   6  113.85    3.34
   5  -9   6  111.98    3.41
   5  -9   6  110.00    3.40
   5   9   6  116.47    3.31
   5   9   7   64.81    1.99
   5  -9   7   63.47    2.07
   5   9   7   62.20    1.95
   5   9   8   30.94    1.10
   5  -9   8   30.52    1.21
   5   9   8   29.79    1.06
   5   9   9   93.98    2.72
   5  -9   9   90.61    2.77
   5   9   9   90.23    2.69
   5  -9   9   89.55    2.77
   5   9  10    2.11    0.32
   5   9  10    2.88    0.30
   5  -9  10    3.54    0.56
   5   9  11    5.68    0.37
   5   9  11    5.23    0.35
   5  -9  12    5.48    0.45
   5   9  12    6.16    0.33
   5  -9  13    0.20    0.28
   5   9  13    0.14    0.16
  -5 -10  14   26.72    0.83
   5 -10 -13   13.06    0.52
  -5 -10  13   16.25    0.58
   5 -10 -12   11.31    0.50
  -5 -10  12   12.48    0.55
  -5 -10  11   15.00    0.66
  -5 -10  10    1.53    0.38
  -5 -10  10    1.35    0.46
  -5 -10  10    1.09    0.39
   5  10  -9   61.82    2.01
  -5 -10   9   70.58    2.05
  -5 -10   9   70.72    2.14
   5  10  -9   64.76    2.02
   5  10  -9   65.80    2.03
   5  10  -8    2.82    0.40
  -5 -10   8    2.94    0.37
  -5 -10   8    3.01    0.55
   5  10  -8    2.96    0.40
   5  10  -8    2.72    0.42
   5  10  -7   68.34    2.08
   5  10  -7   69.53    2.10
  -5 -10   7   67.99    2.10
   5  10  -6    0.33    0.35
   5  10  -6    0.69    0.37
  -5 -10   6    1.01    0.33
   5 -10  -6    0.98    0.44
   5  10  -5   45.06    1.47
   5 -10  -5   45.53    1.54
  -5 -10   5   46.80    1.46
   5  10  -5   43.73    1.44
   5  10  -5   47.54    2.14
  -5 -10   5   42.09    1.96
   5 -10  -4    1.47    0.52
  -5 -10   4    1.89    0.63
  -5 -10   4    2.46    0.33
   5  10  -4    2.29    0.37
   5  10  -4    0.93    0.63
  -5 -10   4    2.01    0.58
  -5 -10   3    4.10    0.36
  -5 -10   3    2.78    0.65
   5 -10  -3    2.99    0.56
   5  10  -3    2.82    0.73
  -5 -10   2    5.57    0.40
   5 -10  -2    6.91    0.68
   5  10  -2    5.20    0.72
  -5 -10   2    4.49    0.73
   5  10  -2    4.33    0.83
   5 -10  -1   22.05    0.98
   5  10  -1   20.89    1.39
   5  10  -1   20.48    1.27
   5  10   0  112.93    4.01
  -5 -10   0  116.72    3.46
   5  10   0  115.38    4.15
  -5 -10   0  120.77    3.40
   5  10   1  150.45    5.08
  -5 -10  -1  159.39    4.53
  -5 -10  -1  160.31    4.46
   5  10   1  153.60    4.48
   5  10   2  147.47    4.84
   5 -10   2  143.04    4.29
  -5 -10  -2  151.54    4.21
   5  10   2  146.39    4.22
  -5 -10  -2  147.59    4.26
   5 -10   3   15.77    0.87
  -5 -10  -3   16.52    0.68
   5  10   3   16.47    0.68
  -5 -10  -3   15.43    0.72
  -5 -10  -4    3.99    0.43
  -5 -10  -4    4.76    0.37
   5  10   4    4.01    0.37
   5 -10   4    3.16    0.62
  -5 -10  -5  138.16    3.87
   5  10   5  137.37    3.89
   5 -10   5  127.31    3.97
  -5 -10  -6   13.35    0.61
   5  10   6   14.60    0.63
   5  10   6   14.03    0.66
   5 -10   6   13.61    0.83
  -5 -10  -7   13.21    0.59
   5  10   7   14.15    0.62
   5  10   7   13.58    0.66
   5 -10   7   14.22    0.80
   5  10   8   22.00    0.83
   5  10   8   23.85    0.88
   5 -10   8   21.28    0.98
   5  10   9    0.03    0.23
   5 -10   9    0.08    0.50
   5  10   9    0.22    0.27
   5  10  10    0.60    0.22
   5  10  10    0.61    0.27
   5  10  11   61.51    1.83
   5  10  12    1.18    0.19
   5  10  13   42.35    1.24
  -5 -11  13   36.31    1.11
  -5 -11  12   12.65    0.53
   5 -11 -12   11.91    0.48
  -5 -11  11    0.57    0.30
   5 -11 -11    0.49    0.25
  -5 -11  11    0.28    0.31
  -5 -11  10   11.88    0.58
  -5 -11  10   12.43    0.59
   5  11  -9    6.79    0.46
  -5 -11   9    8.36    0.51
  -5 -11   9    8.81    0.53
   5  11  -9    6.91    0.48
  -5 -11   8   13.27    0.62
   5  11  -8   10.82    0.57
   5  11  -8   12.94    0.60
   5  11  -8   11.14    0.58
  -5 -11   7   19.27    0.78
   5  11  -7   18.95    0.78
   5  11  -7   19.48    0.77
  -5 -11   6   89.62    2.68
   5  11  -6   94.32    2.69
   5  11  -6   87.40    2.66
  -5 -11   5   14.71    0.66
   5  11  -5   15.31    0.69
   5  11  -5   14.37    0.67
   5  11  -4   35.88    1.21
  -5 -11   4   36.86    1.23
   5  11  -3  172.76    4.91
  -5 -11   3  175.50    4.93
  -5 -11   2    0.29    0.29
   5  11  -2    0.37    0.33
  -5 -11   2   -0.34    0.56
   5  11  -2   -0.71    0.66
   5  11  -1    0.06    0.32
   5  11  -1    0.18    0.64
  -5 -11   1    0.05    0.32
   5  11   0   14.34    1.21
  -5 -11   0   14.19    0.62
  -5 -11   0   13.08    0.67
   5  11   1   14.12    1.19
  -5 -11  -1   16.83    0.68
  -5 -11  -1   15.32    0.73
  -5 -11  -2    6.16    0.46
  -5 -11  -2    5.43    0.39
   5  11   2    5.57    0.42
   5 -11   2    6.00    0.62
  -5 -11  -3   62.83    2.02
  -5 -11  -3   66.06    1.96
   5  11   3   65.16    1.98
   5 -11   3   60.74    2.07
  -5 -11  -4  130.96    3.79
   5  11   4  134.82    3.82
   5 -11   4  130.35    3.91
  -5 -11  -5   53.62    1.65
   5  11   5   51.78    1.66
   5 -11   5   52.23    1.79
  -5 -11  -6   11.35    0.52
   5  11   6   10.59    0.52
   5 -11   6   10.10    0.75
  -5 -11  -7    9.82    0.48
   5  11   7    8.75    0.47
   5 -11   7    8.89    0.70
   5  11   8    2.06    0.28
   5 -11   8    1.58    0.52
   5  11   9  107.28    3.06
   5 -11   9  104.66    3.14
   5  11  10   31.33    1.01
   5 -11  10   30.65    1.10
   5  11  11    3.31    0.25
   5  11  12    4.84    0.25
  -5 -12  12    7.62    0.37
  -5 -12  11   19.19    0.70
  -5 -12  11   19.89    0.71
  -5 -12  10   50.19    1.55
  -5 -12  10   50.95    1.56
   5  12  -9   39.46    1.31
  -5 -12   9   43.27    1.33
  -5 -12   9   43.35    1.34
   5  12  -9   39.77    1.31
  -5 -12   8    0.46    0.34
   5  12  -8   -0.16    0.30
   5  12  -8    0.20    0.30
   5  12  -8    0.13    0.31
  -5 -12   8    0.42    0.38
  -5 -12   7    2.61    0.39
   5  12  -7    1.82    0.35
   5  12  -7    1.95    0.36
   5  12  -7    1.81    0.36
  -5 -12   6   49.39    1.57
   5  12  -6   49.76    1.57
   5  12  -6   51.71    1.59
  -5 -12   6   49.28    1.59
   5  12  -5   46.88    1.47
   5  12  -5   46.40    1.49
  -5 -12   5   44.74    1.48
   5  12  -4    3.21    0.38
  -5 -12   4    2.49    0.35
   5  12  -3   46.18    1.47
  -5 -12   3   46.05    1.48
   5  12  -2   74.32    2.24
  -5 -12   2   75.44    2.24
   5  12  -1    0.31    0.33
  -5 -12   1    0.05    0.33
   5 -12  -1    0.36    0.34
  -5 -12   0  112.29    3.37
  -5 -12   0  114.77    3.31
   5  12   0  114.10    3.28
  -5 -12  -1  129.29    3.82
  -5 -12  -1  131.70    3.77
   5  12   1  130.91    3.74
  -5 -12  -2   42.93    1.39
  -5 -12  -2   42.32    1.45
  -5 -12  -3   12.49    0.63
   5 -12   3   10.95    0.74
  -5 -12  -3   12.79    0.58
   5  12   3   12.63    0.58
   5 -12   4    0.14    0.54
  -5 -12  -4    0.14    0.26
   5  12   4    0.55    0.28
   5 -12   5    4.53    0.61
  -5 -12  -5    4.40    0.35
   5  12   5    4.91    0.37
   5 -12   6   11.91    0.76
  -5 -12  -6   12.14    0.55
   5  12   6   11.64    0.55
   5 -12   7   34.25    1.31
  -5 -12  -7   36.30    1.16
   5  12   7   35.59    1.17
   5 -12   8    9.59    0.67
   5  12   8   10.16    0.47
   5 -12   9    0.91    0.44
   5  12   9    1.29    0.22
   5 -12  10   58.36    1.81
   5  12  10   60.05    1.74
   5  12  11   14.18    0.50
  -5 -13  11    4.13    0.28
  -5 -13  11    4.11    0.29
  -5 -13  10    6.34    0.37
  -5 -13  10    6.00    0.38
   5  13  -9   24.47    0.89
  -5 -13   9   27.87    0.90
  -5 -13   9   29.32    0.93
   5  13  -9   24.66    0.88
  -5 -13   8    0.57    0.30
   5  13  -8    0.72    0.30
  -5 -13   8    0.49    0.35
   5  13  -8    0.46    0.30
   5  13  -8    0.59    0.28
  -5 -13   7   47.15    1.45
   5  13  -7   44.19    1.41
   5  13  -7   42.73    1.41
   5  13  -7   46.03    1.42
   5  13  -6   24.52    0.89
   5  13  -6   25.12    0.91
   5  13  -5    1.70    0.34
   5  13  -5    1.91    0.35
  -5 -13   5    1.52    0.32
   5  13  -4   14.02    0.64
  -5 -13   4   14.08    0.63
   5  13  -3   24.47    0.87
  -5 -13   3   22.85    0.93
  -5 -13   3   22.53    0.85
   5  13  -2   22.01    0.84
  -5 -13   2   22.51    0.90
   5  13  -1   55.79    1.71
  -5 -13   1   54.19    1.78
   5  13   0    1.84    0.34
  -5 -13   0    1.57    0.33
  -5 -13   0    0.95    0.34
   5  13   1   46.10    1.47
  -5 -13  -1   47.40    1.50
  -5 -13  -1   47.41    1.55
   5  13   2    0.15    0.31
  -5 -13  -2   -0.25    0.28
  -5 -13  -2    0.13    0.30
   5 -13   3    1.34    0.52
  -5 -13  -3    0.80    0.27
  -5 -13  -3    0.96    0.33
   5 -13   4   79.34    2.53
  -5 -13  -4   84.41    2.45
   5 -13   5   25.58    1.04
  -5 -13  -5   25.03    0.88
   5  13   5   23.69    0.87
   5 -13   6   38.19    1.37
  -5 -13  -6   39.41    1.24
   5  13   6   37.74    1.24
   5 -13   7   29.14    1.12
  -5 -13  -7   29.48    0.97
   5  13   7   28.65    0.97
   5 -13   8   12.83    0.71
   5  13   8   14.55    0.55
   5 -13   9    0.17    0.39
   5  13   9    0.10    0.18
   5 -13  10    1.83    0.34
   5  13  10    1.71    0.18
  -5 -14  10    7.74    0.37
  -5 -14   9   11.81    0.51
   5  14  -8    0.04    0.24
   5  14  -8    0.25    0.25
  -5 -14   8    0.28    0.30
   5  14  -7    0.14    0.26
   5  14  -7    0.20    0.27
  -5 -14   7    0.48    0.33
   5  14  -7    0.24    0.26
   5  14  -6   30.69    1.00
  -5 -14   6   30.74    1.03
   5  14  -6   28.00    0.98
   5  14  -6   30.33    1.00
   5  14  -5   38.13    1.25
  -5 -14   5   39.84    1.29
   5  14  -5   40.19    1.27
   5  14  -4    0.54    0.31
   5  14  -4    0.51    0.31
  -5 -14   4    0.74    0.32
   5  14  -3   14.09    0.61
   5  14  -3   14.64    0.63
  -5 -14   3   13.15    0.64
   5  14  -2    7.37    0.45
  -5 -14   2    6.49    0.46
   5  14  -1    1.67    0.34
  -5 -14   1    1.35    0.34
   5  14   0   56.85    1.73
  -5 -14   0   57.24    1.76
  -5 -14   0   56.59    1.80
   5  14   1   10.86    0.50
  -5 -14  -1    9.22    0.50
  -5 -14  -1   10.51    0.54
   5  14   2   18.11    0.68
  -5 -14  -2   17.58    0.70
  -5 -14  -2   17.14    0.73
   5  14   3    1.04    0.28
  -5 -14  -3    0.80    0.26
   5 -14   4   15.34    0.79
   5  14   4   17.01    0.63
  -5 -14  -4   16.42    0.65
   5 -14   5    1.43    0.47
  -5 -14  -5    2.07    0.28
   5 -14   6    7.80    0.59
  -5 -14  -6    9.43    0.43
   5 -14   7    3.21    0.47
  -5 -14  -7    2.77    0.26
   5 -14   8    6.82    0.49
   5 -14   9    5.31    0.40
  -5 -15   9    0.67    0.20
   5  15  -8   13.99    0.51
  -5 -15   8   15.17    0.54
  -5 -15   7    6.02    0.37
   5  15  -7    5.38    0.32
  -5 -15   7    5.29    0.32
  -5 -15   6    0.42    0.28
   5  15  -6    0.16    0.24
   5  15  -6   -0.01    0.24
  -5 -15   6    0.08    0.22
  -5 -15   5    0.76    0.30
  -5 -15   5    0.63    0.25
   5  15  -5    0.44    0.26
   5  15  -5    0.50    0.25
  -5 -15   4    1.11    0.27
   5  15  -4    0.92    0.29
   5  15  -4    1.30    0.28
  -5 -15   3    7.39    0.45
   5  15  -3    7.63    0.44
   5  15  -3    8.12    0.43
  -5 -15   2  103.25    3.02
   5  15  -2  103.39    2.98
   5  15  -2  103.75    2.96
   5  15  -1    2.45    0.31
  -5 -15   1    2.78    0.34
   5  15   0    0.19    0.28
  -5 -15   0    0.26    0.28
  -5 -15   0    0.21    0.25
  -5 -15  -1   15.22    0.63
   5  15   1   14.87    0.59
  -5 -15  -1   15.42    0.62
   5  15   2    2.11    0.29
  -5 -15  -2    2.35    0.29
   5  15   3   13.13    0.52
  -5 -15  -3   12.82    0.55
   5  15   4    4.78    0.32
  -5 -15  -4    5.22    0.34
   5 -15   5    8.33    0.55
   5  15   5    9.41    0.41
  -5 -15  -5    9.67    0.43
   5 -15   6   -0.26    0.37
  -5 -15  -6    0.09    0.19
   5 -15   7   18.77    0.72
   5 -15   8   17.95    0.66
   5  16  -7   11.71    0.43
  -5 -16   6   36.41    1.17
   5  16  -6   40.95    1.17
  -5 -16   5    0.47    0.20
   5  16  -5    0.47    0.22
  -5 -16   4   33.94    1.09
   5  16  -4   34.55    1.07
   5  16  -4   34.66    1.07
  -5 -16   3    0.22    0.21
   5  16  -3   -0.07    0.24
   5  16  -3    0.42    0.23
  -5 -16   2    2.94    0.27
   5  16  -2    2.36    0.29
   5  16  -2    2.45    0.27
  -5 -16   1   10.12    0.47
   5  16  -1   10.67    0.47
   5  16  -1   10.15    0.45
  -5 -16   0    5.40    0.33
   5  16   0    5.23    0.33
  -5 -16   0    5.62    0.34
   5  16   1   12.35    0.50
  -5 -16  -1   12.75    0.52
   5  16   2    7.00    0.36
  -5 -16  -2    6.90    0.37
   5  16   3    1.12    0.23
  -5 -16  -3    1.11    0.22
  -5 -16  -4   22.10    0.74
   5  16   4   22.26    0.72
  -5 -16  -5    8.52    0.38
   5  16   5    9.72    0.37
  -5 -16  -6    6.44    0.29
   5 -16   6    6.01    0.38
   5  17  -4    2.96    0.22
   5  17  -3    3.31    0.24
   5  17  -2    8.66    0.37
  -5 -17   2    8.92    0.37
   5  17  -1    1.88    0.22
   5  17   0    0.28    0.19
  -5 -17   0    0.28    0.18
  -5 -17  -1    7.80    0.36
   5  17   1    8.80    0.35
  -5 -17  -2   25.55    0.82
   5  17   2   25.75    0.79
  -5 -17  -3   15.29    0.55
   5  17   3   16.60    0.53
   6   0 -16   10.71    0.42
   6   0 -15    0.31    0.28
   6   0 -15   -0.01    0.28
   6   0 -15    0.41    0.26
   6   0 -14    0.53    0.34
   6   0 -14    0.64    0.31
   6   0 -13    0.43    0.38
   6   0 -13   -0.08    0.35
   6   0 -13    0.56    0.36
   6   0 -12   59.69    1.88
   6   0 -12   59.19    1.90
   6   0 -12   61.79    1.89
   6   0 -11   -0.04    0.42
   6   0 -11   -0.02    0.42
   6   0 -11   -0.02    0.37
   6   0 -11   -0.12    0.42
   6   0 -10   32.77    1.19
   6   0 -10   33.53    1.19
   6   0 -10   34.79    1.20
   6   0 -10   32.43    1.21
   6   0  -9    0.46    0.41
   6   0  -9    0.18    0.43
   6   0  -9    0.09    0.40
   6   0  -9    0.14    0.41
  -6   0   9    0.85    0.67
   6   0  -8   21.89    0.91
   6   0  -8   20.05    0.88
   6   0  -8   22.83    0.91
   6   0  -8   22.23    0.89
   6   0  -7    0.51    0.43
   6   0  -7    0.55    0.40
   6   0  -7    0.26    0.35
   6   0  -7    0.20    0.40
  -6   0   7   -0.42    0.58
   6   0  -6   10.30    0.58
   6   0  -6   10.52    0.59
   6   0  -6   10.64    0.59
   6   0  -5    0.35    0.37
   6   0  -5    0.07    0.35
   6   0  -4   49.29    2.21
   6   0  -4   46.92    1.57
   6   0  -4   50.45    1.57
   6   0  -3   -0.25    0.35
   6   0  -3   -0.38    0.56
   6   0  -3    0.57    0.35
   6   0  -2   80.31    3.03
   6   0  -1    0.36    0.55
   6   0   0  259.65    7.91
   6   0   1    0.07    0.59
   6   0   2    3.28    0.42
   6   0   2    2.40    0.71
   6   0   2    3.54    0.38
   6   0   3    0.10    0.31
  -6   0  -3    0.32    0.57
   6   0   3   -0.09    0.38
   6   0   3    0.16    0.61
   6   0   3    0.15    0.33
   6   0   4   35.29    1.28
   6   0   4   38.51    1.31
   6   0   4   40.48    1.31
   6   0   4   36.78    1.91
  -6   0  -4   39.44    1.88
   6   0   5    0.19    0.36
   6   0   5    0.66    0.68
   6   0   5    0.08    0.35
  -6   0  -5    0.08    0.60
   6   0   6    7.84    0.55
   6   0   6    6.23    1.00
   6   0   6    6.16    0.52
  -6   0  -6    6.10    0.91
   6   0   7    0.11    0.84
   6   0   7   -0.14    0.39
   6   0   7    0.24    0.40
   6   0   8  156.93    4.59
   6   0   8  149.49    5.52
   6   0   8  161.31    4.59
   6   0   9   -0.15    0.39
   6   0   9    0.35    0.40
   6   0   9    0.42    0.40
   6   0  10   13.58    0.68
   6   0  10   13.15    0.72
   6   0  10   13.44    0.68
   6   0  11    0.02    0.32
   6   0  11    0.21    0.38
  -6   0 -11    0.09    0.37
   6   0  11    0.38    0.39
   6   0  12   45.38    1.53
   6   0  12   46.28    1.54
  -6   0 -12   49.10    1.50
   6   0  12   46.09    1.50
   6   0  13    0.09    0.29
   6   0  13    0.19    0.30
  -6   0 -13   -0.04    0.31
   6   0  13    0.15    0.31
   6   0  14    0.67    0.27
  -6   0 -14    0.84    0.28
   6   0  15   -0.16    0.21
  -6   0 -15    0.27    0.21
   6   1 -16   37.09    1.13
   6  -1 -16   38.37    1.12
   6  -1 -15   15.76    0.61
   6   1 -15   17.10    0.63
   6   1 -15   15.77    0.61
   6  -1 -15   15.90    0.62
   6   1 -14    9.96    0.52
   6  -1 -14    9.63    0.52
   6   1 -14   10.22    0.51
   6  -1 -14    9.68    0.51
   6   1 -13    7.37    0.52
   6  -1 -13    8.24    0.52
   6   1 -13    7.77    0.51
   6  -1 -13    8.27    0.51
   6   1 -13    7.43    0.49
   6  -1 -13    7.99    0.51
   6   1 -12   46.86    1.54
   6  -1 -12   46.70    1.53
   6   1 -12   47.53    1.55
   6  -1 -12   48.11    1.56
   6   1 -12   46.38    1.53
   6  -1 -12   47.86    1.55
   6  -1 -11    1.93    0.44
   6   1 -11    1.41    0.44
   6   1 -11    2.33    0.44
   6   1 -11    2.28    0.42
   6  -1 -11    1.86    0.41
   6   1 -11    1.70    0.42
   6  -1 -11    2.03    0.44
   6  -1 -10    0.19    0.40
   6   1 -10    0.77    0.41
   6  -1 -10    0.62    0.41
   6   1 -10    0.24    0.39
   6  -1 -10    0.04    0.37
   6   1 -10    0.18    0.41
   6  -1 -10    0.57    0.43
   6   1  -9   21.81    0.89
   6  -1  -9   22.61    0.91
   6   1  -9   19.86    0.87
   6  -1  -9   21.61    0.88
  -6   1   9   21.66    1.37
  -6  -1   9   19.54    1.33
   6   1  -9   21.27    0.88
   6  -1  -9   21.08    0.88
   6   1  -9   21.43    0.91
   6  -1  -9   20.83    0.88
   6   1  -8   -0.02    0.37
   6  -1  -8    0.30    0.38
   6   1  -8    0.67    0.44
   6  -1  -8    0.42    0.41
  -6  -1   8    0.14    0.60
  -6   1   8    0.15    0.58
   6   1  -8    0.16    0.39
   6  -1  -8    0.04    0.43
   6  -1  -8    0.23    0.39
   6   1  -8    0.35    0.41
   6   1  -7   21.55    0.86
   6  -1  -7   22.07    0.85
   6   1  -7   20.61    0.86
   6  -1  -7   18.95    0.82
   6  -1  -7   19.48    0.86
   6   1  -7   19.86    0.84
   6  -1  -7   20.57    0.85
  -6  -1   7   20.31    1.24
  -6   1   7   22.39    1.30
   6  -1  -6   51.23    1.68
   6   1  -6   51.78    1.69
   6   1  -6   56.04    1.71
   6  -1  -6   53.44    1.70
   6   1  -5   80.13    2.41
   6  -1  -5   80.25    2.41
   6  -1  -5   74.57    2.38
   6  -1  -5   79.51    2.43
   6   1  -5   82.07    2.41
   6  -1  -5   82.02    2.41
   6   1  -4   18.09    1.25
   6  -1  -4   18.92    1.27
   6   1  -4   17.13    0.76
   6  -1  -4   17.68    0.76
   6  -1  -4   18.94    0.81
   6   1  -4   18.40    0.75
   6  -1  -4   17.55    0.74
   6  -1  -3   73.35    2.24
   6   1  -3   75.13    2.86
   6  -1  -3   76.73    2.89
   6   1  -3   71.71    2.22
   6  -1  -3   74.35    2.23
   6   1  -2   69.66    2.72
   6  -1  -2   69.35    2.72
   6   1  -1  137.82    4.62
   6  -1  -1  140.04    4.63
   6   1   0    6.21    0.79
   6  -1   0    7.47    0.82
   6   1   1   41.64    1.94
   6  -1   1   45.96    2.00
   6   1   2   40.32    1.38
   6  -1   2   41.44    1.39
   6  -1   2   45.37    1.42
   6  -1   2   42.07    1.96
   6   1   2   44.66    1.99
   6   1   2   41.62    1.38
   6  -1   2   41.83    1.38
   6   1   3    8.96    0.52
  -6  -1  -3   10.23    0.98
  -6   1  -3    9.80    0.94
   6   1   3    7.97    0.54
   6  -1   3    9.03    0.55
   6  -1   3   10.24    0.60
   6  -1   3    9.75    1.00
   6   1   3    8.33    0.95
   6   1   3    8.86    0.53
   6  -1   3    8.45    0.51
   6  -1   4  373.65   10.36
   6   1   4  374.17   10.37
  -6   1  -4  396.49   11.14
  -6  -1  -4  385.92   11.11
   6   1   4  358.50   10.34
   6  -1   4  385.40   10.34
   6   1   4  372.67   10.35
   6  -1   4  377.15   10.36
   6  -1   4  355.37   11.10
   6   1   4  365.91   11.12
   6   1   5   40.00    1.39
   6  -1   5   40.09    1.39
  -6   1  -5   45.67    2.04
  -6  -1  -5   40.91    1.99
   6   1   5   39.67    1.37
   6   1   5   41.43    1.35
   6   1   5   39.93    1.38
   6  -1   5   42.20    1.39
   6  -1   5   43.43    2.10
   6   1   5   38.33    2.02
  -6   1  -6   39.73    1.97
  -6  -1  -6   41.31    1.99
   6   1   6   37.33    1.32
   6  -1   6   38.00    1.33
   6  -1   6   36.38    2.02
   6   1   6   38.46    2.05
   6   1   6   39.63    1.34
   6  -1   6   36.51    1.32
   6   1   6   37.68    1.29
   6   1   7  211.55    6.04
   6  -1   7  213.48    6.05
   6  -1   7  207.20    6.98
   6   1   7  200.63    6.92
   6  -1   7  217.24    6.04
   6   1   7  211.03    6.05
   6   1   7  212.67    5.99
   6   1   8   25.16    1.01
   6  -1   8   26.30    1.03
   6  -1   8   25.51    1.79
   6   1   8   23.74    1.72
   6  -1   8   24.68    1.01
   6   1   8   25.91    1.04
   6   1   8   26.34    1.00
   6   1   9    1.52    0.40
   6  -1   9    1.85    0.41
   6   1   9    1.81    0.43
   6  -1   9    2.09    0.45
   6   1   9    1.82    0.44
   6   1  10    5.77    0.47
   6  -1  10    4.78    0.46
   6   1  10    4.78    0.51
   6  -1  10    4.60    0.49
  -6   1 -10    4.63    0.49
  -6  -1 -10    4.87    0.50
   6   1  10    5.42    0.52
   6   1  11   20.19    0.86
   6  -1  11   21.46    0.87
   6   1  11   21.50    0.89
  -6   1 -11   21.09    0.85
  -6  -1 -11   20.76    0.85
   6   1  11   21.43    0.88
   6   1  12    4.45    0.41
   6  -1  12    4.36    0.42
   6   1  12    4.97    0.46
  -6   1 -12    4.83    0.43
  -6  -1 -12    5.14    0.44
   6   1  12    4.98    0.46
   6   1  13   -0.04    0.28
   6  -1  13    0.29    0.31
   6   1  13    0.11    0.31
  -6   1 -13    0.46    0.32
  -6  -1 -13    0.35    0.33
   6   1  13   -0.12    0.32
  -6   1 -14    5.56    0.37
  -6  -1 -14    5.92    0.37
   6   1  14    4.95    0.36
   6   1  14    5.22    0.37
   6  -1  14    4.69    0.36
   6   1  15    0.08    0.20
   6  -1  15    0.29    0.21
  -6  -2  16    3.28    0.24
   6   2 -16    2.58    0.24
   6  -2 -16    2.73    0.23
   6   2 -15   -0.02    0.27
   6  -2 -15   -0.28    0.26
   6   2 -15    0.34    0.24
   6  -2 -15    0.29    0.25
   6   2 -14    2.35    0.35
   6  -2 -14    2.01    0.35
   6  -2 -14    1.70    0.34
   6   2 -14    2.16    0.32
   6  -2 -14    2.29    0.34
   6   2 -13   12.30    0.63
   6  -2 -13   13.38    0.61
   6   2 -13   12.82    0.62
   6  -2 -13   12.50    0.62
   6  -2 -13   13.20    0.64
   6   2 -12   13.33    0.67
   6  -2 -12   12.89    0.65
   6   2 -12   13.65    0.67
   6   2 -12   14.21    0.66
   6  -2 -12   13.71    0.67
   6   2 -12   11.89    0.64
   6  -2 -12   13.43    0.68
   6  -2 -11   25.37    0.94
   6   2 -11   24.91    0.95
   6  -2 -11   23.36    0.96
   6   2 -11   24.08    0.95
   6  -2 -11   23.79    0.96
   6   2 -11   25.16    0.98
   6   2 -10   24.99    0.98
   6  -2 -10   24.88    1.00
   6  -2 -10   25.10    0.97
   6   2 -10   25.70    0.99
   6   2 -10   25.88    0.99
   6  -2 -10   25.24    1.00
   6   2  -9    5.25    0.50
   6   2  -9    6.00    0.52
   6  -2  -9    5.67    0.50
   6  -2  -9    5.06    0.52
  -6   2   9    5.23    0.83
  -6  -2   9    5.52    0.81
   6   2  -9    6.06    0.52
   6  -2  -9    5.39    0.49
   6   2  -9    5.79    0.50
   6  -2  -9    5.78    0.50
   6   2  -8   40.24    1.42
   6  -2  -8   43.26    1.41
   6   2  -8   41.91    1.42
   6  -2  -8   40.88    1.41
  -6  -2   8   40.93    1.88
   6   2  -8   41.51    1.42
   6   2  -8   42.17    1.42
   6  -2  -8   43.81    1.44
   6  -2  -7   37.50    1.28
   6   2  -7   35.89    1.27
   6  -2  -7   37.63    1.27
  -6  -2   7   35.15    1.69
  -6   2   7   36.36    1.73
   6   2  -7   37.51    1.29
   6   2  -7   36.52    1.28
   6  -2  -7   37.53    1.29
   6  -2  -6   49.97    1.67
   6  -2  -6   53.15    1.67
   6   2  -6   52.69    1.68
   6  -2  -6   50.43    1.71
   6   2  -6   55.27    1.69
   6  -2  -6   53.55    1.69
   6  -2  -5   11.87    0.69
   6   2  -5   12.01    0.63
   6  -2  -5   11.39    0.62
   6  -2  -5   11.51    0.60
   6  -2  -5   11.60    0.65
   6   2  -5   13.52    0.63
   6  -2  -5   12.47    0.62
   6   2  -4   24.08    1.45
   6  -2  -4   24.27    1.47
   6   2  -4   24.58    0.91
   6  -2  -4   22.00    0.90
   6  -2  -4   25.73    0.92
  -6  -2   4   22.27    1.15
   6  -2  -4   22.78    0.92
   6  -2  -4   23.65    0.95
   6  -2  -3    5.95    0.48
   6   2  -3    5.90    0.48
   6  -2  -3    5.24    0.47
   6   2  -3    5.05    0.81
   6  -2  -3    6.17    0.83
   6  -2  -3    6.28    0.51
  -6  -2   3    6.06    0.61
   6  -2  -3    5.16    0.46
   6  -2  -2  126.85    3.78
   6   2  -2  137.82    4.48
   6  -2  -2  139.72    4.49
   6  -2  -1    5.75    0.48
   6   2  -1    6.17    0.81
   6  -2  -1    7.10    0.86
   6  -2   0  192.24    5.51
   6   2   0  197.75    6.17
   6  -2   0  201.44    6.17
   6  -2   1   29.35    1.03
   6  -2   1   27.30    1.04
   6   2   1   28.01    1.02
   6  -2   1   28.03    1.03
   6   2   1   28.36    1.53
   6  -2   1   28.32    1.52
   6  -2   2  108.86    3.18
   6  -2   2  104.80    3.16
   6   2   2  108.42    3.17
   6  -2   2  110.28    3.17
   6   2   2  104.45    3.80
   6  -2   2  107.21    3.83
   6   2   2  108.79    3.16
   6  -2   2  110.87    3.17
   6  -2   3  136.96    4.06
   6   2   3  140.42    4.06
  -6   2  -3  155.19    4.80
  -6  -2  -3  144.67    4.74
   6   2   3  140.53    4.04
   6  -2   3  141.31    4.05
   6   2   3  137.67    4.04
   6  -2   3  142.07    4.05
   6  -2   3  146.57    4.80
   6   2   3  142.43    4.76
  -6   2  -4    2.42    0.68
  -6  -2  -4    0.89    0.65
   6  -2   4    1.84    0.74
   6   2   4    2.38    0.71
   6   2   4    1.74    0.38
   6  -2   4    2.01    0.39
   6  -2   4    2.99    0.47
   6   2   4    1.95    0.38
   6  -2   4    2.37    0.38
  -6   2  -5  142.74    4.65
  -6  -2  -5  136.23    4.62
   6   2   5  134.46    3.89
   6  -2   5  136.63    3.90
   6  -2   5  127.50    4.67
   6   2   5  126.74    4.61
   6  -2   5  132.13    3.88
   6   2   5  134.28    3.91
  -6   2  -6    0.60    0.68
  -6  -2  -6   -0.17    0.67
   6  -2   6   -0.10    0.77
   6   2   6   -0.20    0.72
   6   2   6   -0.06    0.37
   6  -2   6    0.33    0.36
   6   2   6    0.02    0.39
   6   2   6    0.30    0.39
   6   2   7   22.36    0.94
   6  -2   7   24.50    0.96
   6  -2   7   24.22    1.67
   6   2   7   21.56    1.61
   6   2   7   23.28    0.96
   6   2   7   22.42    0.92
   6   2   8   81.59    2.49
   6  -2   8   80.26    2.49
   6  -2   8   70.35    3.31
   6   2   8   72.00    3.28
   6   2   8   82.97    2.51
   6   2   8   82.22    2.47
   6   2   9    2.42    0.42
   6  -2   9    2.14    0.43
   6   2   9    3.07    0.49
   6   2   9    3.14    0.47
   6   2  10    5.27    0.48
   6  -2  10    4.45    0.45
   6   2  10    4.41    0.48
  -6   2 -10    4.61    0.47
  -6  -2 -10    4.71    0.47
   6   2  10    4.39    0.49
   6   2  11   33.03    1.18
   6  -2  11   33.06    1.19
   6   2  11   33.13    1.21
  -6   2 -11   33.62    1.15
  -6  -2 -11   32.90    1.14
   6   2  11   32.74    1.18
   6   2  12   26.27    0.99
   6  -2  12   26.95    1.00
   6   2  12   25.67    1.00
  -6   2 -12   27.74    0.96
  -6  -2 -12   26.60    0.96
   6   2  12   26.87    0.99
   6   2  13   31.32    1.10
   6  -2  13   30.81    1.10
   6   2  13   30.21    1.10
  -6   2 -13   33.65    1.07
  -6  -2 -13   33.53    1.07
   6   2  13   33.98    1.11
  -6   2 -14    2.49    0.30
  -6  -2 -14    2.30    0.30
   6   2  14    2.41    0.30
   6   2  14    2.47    0.30
   6  -2  14    2.63    0.31
   6   2  15    1.71    0.23
   6  -2  15    2.04    0.24
   6   3 -15    4.42    0.34
   6  -3 -15    4.80    0.33
   6  -3 -15    5.44    0.34
   6   3 -14    4.68    0.41
   6  -3 -14    4.67    0.38
   6   3 -14    4.74    0.37
   6  -3 -14    5.17    0.39
   6   3 -13   19.46    0.77
   6  -3 -13   18.84    0.75
   6  -3 -13   17.24    0.75
   6   3 -13   18.96    0.74
   6  -3 -13   20.01    0.78
   6   3 -12   66.59    2.06
   6   3 -12   66.89    2.06
   6   3 -12   65.56    2.05
   6  -3 -12   68.45    2.08
   6  -3 -12   67.82    2.06
   6   3 -11   18.03    0.81
   6   3 -11   17.75    0.78
   6  -3 -11   19.61    0.82
   6  -3 -11   19.35    0.83
   6   3 -10    4.94    0.50
   6  -3 -10    4.66    0.48
   6   3 -10    4.22    0.45
   6   3 -10    4.43    0.49
   6  -3 -10    4.38    0.50
  -6   3   9    4.39    0.78
   6   3  -9    3.53    0.50
   6  -3  -9    4.53    0.50
   6   3  -9    4.99    0.48
   6   3  -9    4.09    0.47
   6   3  -9    3.96    0.46
   6  -3  -9    3.97    0.49
  -6  -3   8    5.95    0.80
  -6   3   8    6.88    0.85
   6   3  -8    6.85    0.58
   6   3  -8    7.40    0.53
   6  -3  -8    6.90    0.54
   6   3  -8    6.82    0.56
   6   3  -8    7.14    0.54
   6  -3  -8    6.11    0.51
   6  -3  -8    7.93    0.56
   6   3  -7   12.53    0.65
   6  -3  -7   12.38    0.65
  -6  -3   7   11.50    0.97
  -6   3   7   12.66    1.02
   6   3  -7   12.93    0.64
   6  -3  -7   13.16    0.67
   6  -3  -6  193.36    5.46
   6   3  -6  183.94    5.38
   6  -3  -6  186.69    5.38
   6  -3  -6  186.73    5.44
   6   3  -6  198.48    5.40
   6  -3  -6  194.66    5.42
   6   3  -5    8.26    0.54
   6  -3  -5    8.39    0.54
   6   3  -5    8.63    0.51
  -6  -3   5    7.26    0.68
   6  -3  -5    8.54    0.53
   6  -3  -5    7.64    0.58
   6  -3  -5    8.59    0.64
   6   3  -4    3.26    0.42
   6  -3  -4    3.18    0.43
   6   3  -4    2.16    0.71
   6  -3  -4    3.28    0.78
   6  -3  -4    2.99    0.45
   6  -3  -4    3.00    0.49
  -6  -3   4    3.17    0.52
   6  -3  -3   30.32    1.14
   6  -3  -3   32.86    1.16
   6   3  -3   31.16    1.66
   6  -3  -3   30.15    1.64
   6   3  -3   31.46    1.10
   6  -3  -3   32.21    1.12
   6  -3  -3   30.70    1.13
  -6  -3   3   31.56    1.42
   6  -3  -2   24.19    0.94
   6  -3  -2   25.84    0.96
   6  -3  -2   25.75    0.94
   6  -3  -2   23.87    0.94
  -6  -3   2   23.38    1.17
   6   3  -2   24.27    1.42
   6  -3  -2   24.76    1.43
   6   3  -2   22.93    0.90
   6  -3  -2   22.44    0.90
   6   3  -1    9.40    0.96
   6  -3  -1    8.45    0.89
   6  -3  -1    7.37    0.52
   6  -3  -1    8.31    0.57
   6  -3  -1    8.10    0.52
   6   3   0   32.01    1.61
   6  -3   0   32.12    1.60
   6  -3   0   29.00    1.05
   6  -3   0   30.61    1.10
   6  -3   0   29.54    1.09
   6  -3   0   28.92    1.07
   6   3   1   14.81    1.11
   6  -3   1   13.31    1.07
   6  -3   1   13.28    0.68
   6  -3   1   14.10    0.66
   6   3   1   14.42    0.66
   6  -3   1   12.69    0.69
   6  -3   1   13.39    0.66
   6   3   2   16.27    1.22
   6  -3   2   18.29    1.26
   6   3   2   18.54    0.76
   6  -3   2   18.80    0.77
  -6   3  -2   20.03    1.31
   6  -3   2   18.70    0.82
   6   3   2   19.63    0.79
   6  -3   2   18.83    0.80
   6   3   3   29.95    1.09
   6   3   3   31.43    1.09
   6  -3   3   31.27    1.10
   6  -3   3   29.55    1.65
   6   3   3   29.46    1.63
  -6   3  -3   32.54    1.65
  -6  -3  -3   31.77    1.63
   6  -3   3   31.48    1.14
   6  -3   3   29.61    1.12
  -6   3  -4  116.76    4.04
  -6  -3  -4  115.72    4.01
   6   3   4  114.25    3.33
   6  -3   4  114.64    3.35
   6  -3   4  109.51    4.05
   6   3   4  109.12    4.01
   6  -3   4  114.92    3.35
   6   3   4  113.80    3.35
  -6   3  -5    0.66    0.64
  -6  -3  -5    0.08    0.59
   6  -3   5    0.19    0.71
   6   3   5    0.63    0.68
   6   3   5    0.34    0.35
   6  -3   5    0.55    0.36
   6  -3   5    0.52    0.47
   6   3   5    0.59    0.37
   6   3   6    2.01    0.43
   6  -3   6    1.81    0.82
   6   3   6    1.54    0.76
   6   3   6    1.36    0.38
   6  -3   6    1.86    0.43
  -6   3  -6    1.02    0.67
  -6  -3  -6    1.97    0.69
   6  -3   6    2.24    0.52
   6   3   6    2.39    0.44
   6  -3   7    0.85    0.83
   6   3   7    1.02    0.82
   6   3   7    0.27    0.37
   6  -3   7    0.30    0.39
   6   3   7    0.17    0.40
   6   3   7    0.24    0.44
   6   3   8   23.11    0.94
   6  -3   8   23.07    0.95
   6  -3   8   22.39    1.65
   6   3   8   20.91    1.61
   6   3   8   23.45    0.98
   6   3   8   23.14    0.96
   6   3   9   85.13    2.62
   6  -3   9   85.67    2.64
   6   3   9   86.33    2.65
   6   3   9   86.49    2.61
   6   3  10   82.38    2.44
   6  -3  10   79.67    2.43
   6   3  10   78.27    2.44
  -6   3 -10   77.18    2.36
  -6  -3 -10   77.98    2.37
   6   3  10   77.81    2.41
   6   3  11   26.16    1.00
   6  -3  11   25.33    1.00
   6   3  11   26.03    1.02
  -6   3 -11   26.20    0.96
  -6  -3 -11   26.76    0.96
   6   3  11   27.93    1.02
   6   3  12   14.17    0.65
   6  -3  12   12.94    0.64
   6   3  12   13.15    0.66
  -6   3 -12   14.30    0.62
  -6  -3 -12   14.06    0.62
   6   3  12   14.16    0.67
  -6   3 -13    2.07    0.32
  -6  -3 -13    2.33    0.32
   6   3  13    1.17    0.32
   6   3  13    2.28    0.33
   6  -3  13    1.77    0.33
  -6   3 -14   18.51    0.64
  -6  -3 -14   18.28    0.64
   6   3  14   16.68    0.66
   6   3  14   18.44    0.66
   6  -3  14   16.74    0.66
   6  -4 -15    7.17    0.36
   6   4 -15    8.23    0.39
   6   4 -14   25.39    0.93
   6  -4 -14   26.77    0.91
   6   4 -13    2.36    0.38
   6  -4 -13    2.24    0.35
   6  -4 -12    0.78    0.39
   6  -4 -12   -0.02    0.34
   6   4 -12    0.12    0.37
   6  -4 -11   16.35    0.75
   6  -4 -11   15.57    0.72
   6   4 -11   14.74    0.72
   6  -4 -10   43.33    1.46
   6  -4 -10   44.07    1.48
   6   4 -10   44.10    1.48
   6   4  -9   66.79    2.09
   6  -4  -9   65.70    2.09
   6  -4  -9   69.71    2.13
   6   4  -9   68.59    2.12
   6   4  -8  138.99    4.01
   6  -4  -8  139.63    4.02
   6  -4  -8  146.41    4.07
   6   4  -8  133.00    4.03
   6   4  -7   11.45    0.62
   6  -4  -7   10.63    0.60
   6  -4  -7   11.06    0.62
   6   4  -6   44.94    1.48
   6  -4  -6   43.82    1.57
  -6  -4   6   44.61    1.86
   6  -4  -6   46.80    1.51
   6  -4  -6   44.11    1.54
   6  -4  -5   58.56    1.85
   6   4  -5   54.59    1.77
  -6  -4   5   55.80    2.16
   6  -4  -5   56.90    1.84
   6  -4  -5   55.35    1.83
   6  -4  -4   63.79    2.00
   6  -4  -4   62.95    1.99
   6  -4  -4   59.85    1.99
  -6  -4   4   64.04    2.33
   6  -4  -3   17.09    0.77
   6  -4  -3   17.25    0.80
   6  -4  -3   16.72    0.78
   6  -4  -3   15.00    0.76
  -6  -4   3   17.15    1.00
   6   4  -2  126.13    4.29
   6  -4  -2  122.36    3.63
   6  -4  -2  125.53    3.63
   6  -4  -2  123.39    3.62
   6  -4  -2  122.60    3.63
  -6  -4   2  130.84    4.03
   6   4  -1   -0.59    0.68
   6  -4  -1    0.48    0.37
   6  -4  -1    0.35    0.42
   6  -4  -1    0.25    0.37
   6   4  -1    0.18    0.42
   6   4   0   81.19    2.97
   6  -4   0   76.40    2.38
   6   4   0   83.86    2.85
   6  -4   0   77.56    2.35
   6  -4   0   76.50    2.37
   6  -4   1   64.95    2.02
   6  -4   1   61.85    1.96
   6  -4   1   65.47    1.99
   6  -4   1   63.85    2.00
   6   4   1   61.24    2.40
   6  -4   2   12.44    0.67
   6  -4   2   11.66    0.68
   6  -4   2   12.79    0.67
  -6  -4  -2   12.90    1.04
   6   4   3   16.69    0.74
   6  -4   3   17.73    0.82
   6  -4   3   17.27    0.80
  -6  -4  -3   18.46    1.23
  -6  -4  -4   37.82    1.83
   6   4   4   36.03    1.28
   6  -4   4   38.03    1.32
   6   4   5    0.07    0.37
   6  -4   5    0.08    0.49
   6   4   6   63.12    2.03
   6  -4   6   65.06    2.04
   6   4   7    9.78    0.59
   6   4   7    9.89    0.62
   6   4   8   64.31    2.08
   6  -4   8   67.80    2.11
   6   4   8   66.69    2.13
   6   4   8   68.30    2.09
   6   4   9    0.33    0.36
   6  -4   9    0.19    0.38
   6   4   9    0.22    0.41
   6   4   9    0.23    0.42
   6   4  10    5.39    0.47
   6  -4  10    5.56    0.50
   6   4  10    6.03    0.51
  -6  -4 -10    6.19    0.48
   6   4  10    5.70    0.53
   6   4  11   31.37    1.13
   6  -4  11   32.54    1.16
   6   4  11   32.02    1.17
  -6  -4 -11   32.38    1.09
   6   4  12   66.39    2.07
   6   4  12   68.21    2.10
  -6  -4 -12   69.70    2.03
   6   4  13    2.03    0.31
   6   4  13    2.40    0.34
  -6  -4 -13    2.73    0.31
   6   4  14   44.24    1.36
   6   5 -15    0.10    0.22
   6   5 -14    0.88    0.30
   6   5 -13    6.41    0.46
   6   5 -12  111.37    3.13
   6  -5 -12  103.18    3.17
   6   5 -11    1.58    0.40
   6  -5 -11    1.44    0.41
   6  -5 -11    0.53    0.43
   6   5 -10   57.27    1.84
   6  -5 -10   59.09    1.84
   6   5  -9   34.48    1.26
   6  -5  -9   37.42    1.26
   6   5  -8  117.76    3.44
   6  -5  -8  116.49    3.42
  -6  -5   7  108.37    3.81
   6  -5  -7  115.05    3.40
   6  -5  -6  194.53    5.48
   6  -5  -6  185.66    5.44
   6  -5  -6  189.84    5.47
  -6  -5   6  196.48    5.94
   6  -5  -5   17.20    0.84
   6  -5  -5   17.24    0.87
   6  -5  -5   17.55    0.84
   6  -5  -5   17.10    0.88
  -6  -5   5   17.52    1.08
   6  -5  -4    0.44    0.43
   6  -5  -4    0.54    0.50
   6  -5  -4    0.76    0.55
  -6  -5   4    1.20    0.49
   6  -5  -4    0.60    0.44
   6  -5  -3    9.19    0.64
   6  -5  -3    8.33    0.58
   6  -5  -3    8.19    0.68
   6  -5  -3    8.20    0.60
  -6  -5   3    7.66    0.71
   6  -5  -2    0.35    0.38
   6  -5  -2    0.17    0.44
   6  -5  -2    0.27    0.40
   6  -5  -2    0.18    0.39
  -6  -5   2    0.46    0.41
   6   5  -2    0.30    0.41
   6   5  -1    3.62    0.58
   6  -5  -1    5.03    0.49
   6  -5  -1    5.03    0.47
   6  -5  -1    4.83    0.49
  -6  -5   1    5.19    0.59
   6  -5   0  351.77    9.83
   6  -5   0  346.03    9.78
   6  -5   0  355.30    9.83
   6   5   0  380.37   10.38
   6  -5   1   11.86    0.64
   6  -5   1   10.97    0.64
   6  -5   1   10.84    0.64
   6   5   1   10.67    0.86
   6  -5   2    6.66    0.58
   6  -5   2    6.17    0.53
   6  -5   2    6.62    0.54
   6  -5   3    5.01    0.51
   6   5   3    5.46    0.45
   6  -5   3    6.39    0.58
   6  -5   4  125.41    3.72
   6   5   4  123.93    3.67
   6  -5   4  127.97    3.69
   6   5   5  110.67    3.33
   6  -5   5  115.04    3.36
   6   5   6   70.45    2.26
   6  -5   6   74.88    2.28
   6   5   7  106.37    3.23
   6  -5   7  110.15    3.24
   6   5   8    3.84    0.47
   6   5   9    0.57    0.41
   6   5  10   61.46    1.96
   6   5  11    0.68    0.37
   6   5  12    3.35    0.39
   6   5  13    6.06    0.40
   6   5  14    0.34    0.22
   6  -5  14    0.16    0.26
   6   6 -15    1.05    0.21
   6   6 -14   44.61    1.35
   6   6 -13    4.59    0.40
   6   6 -12    1.04    0.34
   6   6 -11   13.66    0.65
  -6  -6  11   12.90    0.62
   6  -6 -11   13.05    0.64
   6  -6 -11   14.17    0.70
   6  -6 -10   18.40    0.77
   6   6 -10   18.46    0.77
   6  -6  -9   25.39    1.05
   6   6  -9   24.80    0.97
   6  -6  -8   60.43    2.00
   6   6  -8   60.81    1.94
   6   6  -8   62.29    1.90
   6  -6  -7   13.64    0.77
  -6  -6   7   14.70    0.61
   6  -6  -7   16.20    0.84
   6   6  -7   13.49    0.66
  -6  -6   7   13.31    1.02
   6  -6  -6    9.46    0.67
   6   6  -6    9.88    0.54
   6  -6  -6    7.67    0.64
   6  -6  -6    8.68    0.70
   6  -6  -6    9.27    0.73
  -6  -6   6    8.74    0.82
   6  -6  -5    0.47    0.49
   6  -6  -5    0.19    0.53
   6  -6  -5    0.48    0.57
  -6  -6   5    0.26    0.47
   6  -6  -5    0.15    0.46
   6  -6  -4  463.71   12.66
   6  -6  -4  457.00   12.66
   6  -6  -4  462.97   12.66
   6  -6  -4  445.05   12.64
  -6  -6   4  457.66   13.13
   6  -6  -3   55.58    1.80
   6  -6  -3   52.80    1.78
  -6  -6   3   53.37    2.13
   6  -6  -3   55.31    1.80
   6  -6  -3   54.45    1.82
   6   6  -3   53.31    2.16
   6   6  -2  214.60    6.58
   6  -6  -2  219.62    6.09
   6  -6  -2  208.08    6.08
   6  -6  -2  214.86    6.10
  -6  -6   2  222.07    6.53
   6   6  -2  210.55    6.65
   6   6  -1    0.26    0.41
   6  -6  -1    0.38    0.39
   6  -6  -1    0.36    0.40
   6  -6  -1    0.09    0.42
  -6  -6   1    0.36    0.44
  -6  -6   0   35.37    1.52
   6  -6   0   31.56    1.18
   6  -6   0   35.20    1.18
   6  -6   0   30.20    1.16
   6  -6   0   30.22    1.19
   6   6   0   33.17    1.58
   6  -6   1   55.52    1.78
   6  -6   1   52.89    1.75
   6  -6   1   53.80    1.78
   6   6   1   55.39    2.22
   6  -6   2   61.99    2.01
   6  -6   2   63.81    2.03
   6  -6   2   63.15    2.01
   6  -6   3   48.41    1.64
   6  -6   3   50.60    1.67
   6  -6   3   48.34    1.65
   6  -6   4   44.59    1.55
   6  -6   4   44.64    1.56
   6  -6   5   23.38    1.02
   6  -6   5   22.34    0.99
   6  -6   6    5.58    0.63
   6   6   6    6.21    0.50
   6  -6   7   65.90    2.12
   6   6   7   66.72    2.09
   6  -6   8   47.74    1.60
   6   6   8   45.33    1.56
   6   6   9   25.17    1.00
   6   6  10   67.63    2.11
   6   6  11   74.18    2.26
   6   6  12   33.26    1.13
   6  -6  13    1.73    0.34
   6   6  13    1.59    0.29
   6  -6  14   31.90    1.02
   6   6  14   31.36    0.98
   6   7 -14    0.50    0.24
   6   7 -13    0.69    0.31
  -6  -7  12   69.07    2.05
  -6  -7  11    4.46    0.43
   6   7 -10  104.38    3.04
  -6  -7  10  106.57    3.04
   6  -7 -10  100.17    3.09
   6  -7  -9    0.65    0.45
   6   7  -9    0.79    0.38
  -6  -7   8   12.24    0.58
   6   7  -8   11.77    0.66
   6   7  -8   11.73    0.62
   6  -7  -7    5.78    0.59
  -6  -7   7    6.00    0.41
   6  -7  -7    6.69    0.65
   6   7  -7    5.99    0.48
   6  -7  -6   41.46    1.50
   6   7  -6   41.29    1.38
   6  -7  -6   40.40    1.49
  -6  -7   6   43.52    1.36
   6  -7  -6   42.81    1.52
   6  -7  -6   43.77    1.53
  -6  -7   6   41.76    1.88
   6  -7  -5    2.45    0.53
   6   7  -5    2.65    0.40
   6  -7  -5    2.11    0.56
   6  -7  -5    2.13    0.50
   6  -7  -5    3.10    0.64
  -6  -7   5    1.58    0.55
   6  -7  -4   16.79    0.86
   6   7  -4   14.75    1.05
   6  -7  -4   15.84    0.80
   6  -7  -4   16.17    0.84
   6  -7  -4   16.82    0.91
  -6  -7   4   16.40    1.06
   6   7  -4   15.66    1.15
   6  -7  -3    0.37    0.48
   6  -7  -3    0.19    0.52
   6  -7  -3    0.75    0.46
   6   7  -3    0.27    0.43
   6  -7  -3   -0.05    0.59
   6   7  -3    0.46    0.57
  -6  -7   3    0.19    0.44
   6  -7  -2    4.51    0.50
   6   7  -2    3.58    0.62
   6  -7  -2    4.62    0.65
   6   7  -2    5.01    0.79
  -6  -7   2    3.70    0.58
   6  -7  -1   40.00    1.48
   6  -7  -1   45.07    1.47
   6  -7  -1   43.21    1.53
  -6  -7   1   42.13    1.80
   6   7  -1   39.41    1.83
   6  -7   0  119.86    3.61
   6  -7   0  121.31    3.62
  -6  -7   0  122.78    4.01
   6   7   0  128.65    4.15
   6  -7   1    1.31    0.45
   6  -7   1    1.08    0.50
  -6  -7  -1    0.79    0.44
   6   7   1    1.60    0.52
   6  -7   2   80.00    2.44
  -6  -7  -2   74.46    2.77
   6  -7   2   75.97    2.40
   6  -7   3   14.68    0.82
   6  -7   3   14.49    0.77
   6  -7   4  123.98    3.69
   6  -7   4  124.92    3.71
   6  -7   5   19.79    0.92
   6  -7   5   17.94    0.88
   6  -7   6  133.36    3.88
   6  -7   6  129.15    3.90
   6  -7   7   82.28    2.56
   6  -7   8    1.10    0.53
   6   7   9   38.32    1.32
   6   7  10   41.44    1.38
   6   7  11   21.11    0.81
   6  -7  12    1.33    0.36
   6   7  12    1.43    0.29
   6  -7  13    1.40    0.32
   6   7  13    1.48    0.24
   6   8 -14   53.54    1.54
  -6  -8  13    3.91    0.31
   6   8 -13    4.03    0.33
  -6  -8  12   69.20    2.05
  -6  -8  11    2.53    0.37
  -6  -8  10   14.94    0.68
   6  -8  -9    2.70    0.47
   6  -8  -8  111.56    3.31
  -6  -8   8  111.46    3.21
   6   8  -8  109.97    3.25
   6   8  -8  110.76    3.23
   6  -8  -7   23.95    1.02
  -6  -8   7   24.84    0.91
   6  -8  -7   26.53    1.08
   6   8  -7   25.88    0.95
   6  -8  -6   26.22    1.07
  -6  -8   6   25.57    0.93
   6  -8  -6   27.02    1.11
   6  -8  -6   26.10    1.09
   6   8  -6   26.40    0.96
   6   8  -5    3.01    0.41
   6  -8  -5    2.16    0.51
   6  -8  -5    3.43    0.58
   6  -8  -5    3.60    0.64
   6   8  -5    2.66    0.66
  -6  -8   5    3.34    0.63
  -6  -8   5    3.88    0.36
   6  -8  -5    2.53    0.50
   6  -8  -4   45.71    1.65
   6  -8  -4   48.54    1.64
   6  -8  -4   47.31    1.65
   6  -8  -4   49.68    1.68
  -6  -8   4   48.77    2.03
   6   8  -4   47.93    2.16
   6  -8  -3  232.05    6.65
   6  -8  -3  236.61    6.64
  -6  -8   3  233.15    7.12
   6   8  -3  240.38    7.33
   6  -8  -3  233.52    6.65
   6  -8  -3  236.22    6.65
   6   8  -3  223.34    7.15
   6  -8  -2  101.97    3.01
   6  -8  -2   95.99    3.01
   6  -8  -2   98.27    3.03
  -6  -8   2  100.80    3.44
   6   8  -2  105.87    3.67
   6   8  -2   98.64    3.52
   6  -8  -1    0.09    0.59
   6   8  -1   -0.42    0.63
  -6  -8   1    0.76    0.50
   6   8  -1   -0.30    0.47
  -6  -8   0   42.98    1.79
  -6  -8   0   41.84    1.37
   6  -8   0   41.72    1.49
   6  -8   0   37.93    1.45
   6   8   0   41.05    1.87
  -6  -8  -1   10.84    0.53
   6  -8   1   10.04    0.70
   6  -8   1   10.49    0.77
   6  -8   1    9.04    0.64
   6   8   1    8.97    0.87
  -6  -8  -2   17.50    0.73
   6  -8   2   17.01    0.84
   6   8   2   17.59    0.70
   6  -8   2   16.08    0.86
  -6  -8  -3   67.92    2.13
   6  -8   3   67.69    2.19
   6  -8   3   69.44    2.22
   6   8   3   70.15    2.09
   6  -8   4   16.84    0.88
   6  -8   4   16.14    0.83
   6   8   4   17.68    0.69
   6  -8   5    2.47    0.59
   6  -8   5    1.24    0.46
   6   8   5    1.69    0.29
   6  -8   6   -0.07    0.54
   6  -8   6    1.11    0.45
   6   8   6    0.82    0.28
   6  -8   7    1.55    0.53
   6  -8   7    1.78    0.45
   6   8   7    1.02    0.27
   6  -8   8   66.67    2.08
   6  -8   8   63.38    2.10
   6   8   8   65.50    1.97
   6  -8   9   -0.25    0.47
   6  -8   9    0.20    0.39
   6   8   9    0.88    0.25
   6  -8  10   10.16    0.62
   6  -8  11    3.61    0.42
   6  -8  12    1.55    0.34
   6  -8  13   11.17    0.50
   6  -8  13   14.23    0.54
   6   9 -13    9.82    0.42
  -6  -9  13    9.82    0.43
  -6  -9  12    5.60    0.38
  -6  -9  11    0.20    0.31
  -6  -9  10   17.52    0.72
  -6  -9   9   17.50    0.71
  -6  -9   9   18.39    0.75
   6  -9  -8    8.20    0.57
  -6  -9   8    7.10    0.45
   6   9  -8    7.44    0.49
   6  -9  -7   17.22    0.82
  -6  -9   7   16.42    0.70
   6   9  -7   17.71    0.74
   6  -9  -7   18.00    0.87
   6  -9  -6   30.69    1.16
  -6  -9   6   29.77    1.05
   6  -9  -6   32.06    1.19
   6   9  -6   28.99    1.07
   6  -9  -6   30.97    1.20
   6  -9  -5   59.40    1.94
  -6  -9   5   59.47    1.84
   6   9  -5   60.19    1.86
   6  -9  -5   60.46    1.97
   6  -9  -5   59.20    1.96
   6  -9  -4   30.01    1.16
  -6  -9   4   30.58    1.04
   6  -9  -4   27.39    1.16
   6  -9  -4   31.42    1.23
   6  -9  -4   29.30    1.20
   6  -9  -3    0.61    0.49
   6  -9  -3    0.33    0.61
   6   9  -3   -0.17    0.62
  -6  -9   3   -0.27    0.45
   6  -9  -3    0.61    0.54
   6  -9  -2    6.70    0.69
   6   9  -2    4.56    0.78
  -6  -9   2    4.67    0.67
   6  -9  -2    5.32    0.58
   6  -9  -1    8.48    0.74
   6   9  -1    9.49    1.01
  -6  -9   1    9.01    0.53
  -6  -9   0   74.15    2.29
   6  -9   0   72.75    2.37
   6  -9   0   77.67    2.37
  -6  -9  -1   60.85    1.96
   6  -9   1   64.64    2.06
   6  -9   1   62.92    2.01
  -6  -9  -2   63.58    1.98
   6  -9   2   63.95    2.07
   6   9   2   64.34    1.95
   6  -9   2   60.44    2.04
  -6  -9  -3   68.28    2.13
   6  -9   3   67.57    2.21
   6   9   3   70.14    2.09
   6  -9   3   67.50    2.19
   6  -9   4  123.45    3.68
   6   9   4  125.34    3.56
   6  -9   4  120.12    3.65
   6  -9   5    0.92    0.44
   6   9   5    0.88    0.28
   6  -9   5    1.25    0.54
   6  -9   6    0.74    0.43
   6   9   6    1.13    0.27
   6  -9   6    0.60    0.55
   6  -9   7    3.46    0.50
   6   9   7    3.46    0.33
   6  -9   7    3.55    0.57
  -6  -9  -8   22.27    0.80
   6  -9   8   22.54    0.96
   6   9   8   23.12    0.82
   6  -9   8   23.77    0.98
   6  -9   9    6.54    0.52
   6   9   9    6.21    0.36
   6  -9   9    6.50    0.55
   6  -9  10   22.24    0.89
   6   9  10   22.85    0.77
   6  -9  11   14.54    0.65
   6   9  11   14.54    0.53
   6  -9  12    6.29    0.40
   6  10 -12   62.62    1.83
  -6 -10  12   64.06    1.85
  -6 -10  11   14.24    0.58
  -6 -10  10    0.77    0.32
  -6 -10  10    1.00    0.33
  -6 -10   9   14.65    0.64
  -6 -10   8   47.35    1.51
   6  10  -8   48.47    1.52
  -6 -10   7   74.74    2.27
   6  10  -7   77.40    2.28
  -6 -10   6   43.75    1.36
   6 -10  -6   40.52    1.46
   6  10  -6   39.44    1.36
  -6 -10   5    4.15    0.39
   6 -10  -5    4.65    0.58
   6 -10  -5    3.40    0.51
   6  10  -5    4.83    0.43
   6 -10  -4    9.77    0.66
  -6 -10   4   10.63    0.54
   6 -10  -4    9.43    0.72
   6 -10  -3   11.47    0.72
  -6 -10   3   12.91    0.59
   6 -10  -3   12.10    0.76
  -6 -10   2    5.52    0.46
   6 -10  -2    6.27    0.70
   6 -10  -2    5.74    0.57
   6 -10  -2    5.55    0.63
  -6 -10   1  101.54    3.09
   6 -10  -1  104.57    3.15
   6 -10  -1  106.72    3.14
  -6 -10   0   26.23    0.91
  -6 -10   0   23.93    0.97
   6 -10   1    0.52    0.47
  -6 -10  -1    0.71    0.29
  -6 -10  -1    0.87    0.33
  -6 -10  -2    8.15    0.52
  -6 -10  -2    9.33    0.47
   6 -10   2    8.42    0.62
   6 -10   2    7.38    0.65
  -6 -10  -3    0.19    0.30
   6 -10   3    0.31    0.43
  -6 -10  -3    0.56    0.27
   6  10   3    0.33    0.25
   6 -10   3    0.23    0.54
  -6 -10  -4   98.08    2.80
   6 -10   4   95.57    2.92
   6  10   4   95.01    2.80
   6 -10   4   91.04    2.89
  -6 -10  -5    6.71    0.41
   6 -10   5    6.40    0.56
   6  10   5    6.60    0.42
   6 -10   5    6.71    0.66
  -6 -10  -6    1.29    0.27
   6 -10   6    0.76    0.42
   6  10   6    1.05    0.25
   6 -10   6    0.81    0.54
  -6 -10  -7   19.01    0.70
   6 -10   7   18.41    0.83
   6  10   7   18.70    0.70
   6 -10   7   17.33    0.86
  -6 -10  -8   27.95    0.94
   6 -10   8   29.31    1.07
   6  10   8   29.31    0.96
   6 -10   8   26.78    1.07
   6 -10   9    0.99    0.37
   6  10   9    0.85    0.21
   6 -10   9    1.30    0.44
   6 -10  10    6.30    0.45
   6  10  10    6.70    0.34
   6  10  11    3.30    0.22
   6 -10  11    3.27    0.33
   6 -10  12    0.74    0.25
  -6 -11  12    8.21    0.36
  -6 -11  11   25.55    0.84
  -6 -11  10   37.05    1.16
  -6 -11  10   36.21    1.16
  -6 -11   9    4.54    0.40
  -6 -11   9    4.76    0.39
   6  11  -8    2.16    0.35
  -6 -11   8    2.18    0.35
   6  11  -7    1.24    0.34
  -6 -11   7    1.15    0.29
   6  11  -6    6.08    0.47
  -6 -11   6    6.61    0.43
   6  11  -5    6.01    0.46
  -6 -11   5    5.15    0.41
   6  11  -4    9.31    0.54
  -6 -11   4    9.85    0.51
   6 -11  -4    9.27    0.68
  -6 -11   3   49.74    1.69
  -6 -11   3   52.86    1.63
   6 -11  -3   53.23    1.76
  -6 -11   2   20.51    0.87
  -6 -11   2   22.17    0.81
   6 -11  -2   21.57    0.98
  -6 -11   1   36.46    1.28
  -6 -11   1   37.02    1.21
  -6 -11   0   67.65    2.02
  -6 -11   0   65.62    2.09
  -6 -11  -1    6.87    0.43
  -6 -11  -1    7.35    0.50
  -6 -11  -2    0.09    0.30
  -6 -11  -2    0.54    0.27
   6 -11   2    0.85    0.53
  -6 -11  -3    3.11    0.37
  -6 -11  -3    2.71    0.31
   6 -11   3    2.32    0.56
  -6 -11  -4    8.96    0.45
   6  11   4    8.20    0.45
   6 -11   4    8.29    0.67
  -6 -11  -5    3.47    0.31
   6  11   5    3.73    0.32
   6 -11   5    3.08    0.55
  -6 -11  -6    4.83    0.34
   6  11   6    4.27    0.33
   6 -11   6    3.82    0.56
  -6 -11  -7    8.03    0.41
   6  11   7    8.46    0.42
   6 -11   7    7.32    0.60
  -6 -11  -8    1.58    0.24
   6  11   8    1.54    0.23
   6 -11   8    1.27    0.45
   6  11   9   11.12    0.45
   6 -11   9   10.83    0.59
   6  11  10    2.49    0.21
   6 -11  10    2.68    0.37
   6  11  11    3.48    0.20
   6 -11  11    2.93    0.30
  -6 -12  11    0.17    0.20
  -6 -12  10    1.72    0.27
  -6 -12  10    1.76    0.27
  -6 -12   9    0.50    0.29
  -6 -12   9    0.55    0.28
  -6 -12   8   14.92    0.62
   6  12  -8   12.81    0.57
  -6 -12   8   13.74    0.58
   6  12  -7   37.95    1.28
  -6 -12   7   42.62    1.29
  -6 -12   6    5.03    0.37
   6  12  -6    5.33    0.42
  -6 -12   5   60.34    1.84
   6  12  -5   60.09    1.85
  -6 -12   4   35.83    1.17
  -6 -12   4   33.61    1.20
   6  12  -4   34.59    1.17
  -6 -12   3    4.63    0.42
  -6 -12   3    5.33    0.39
   6 -12  -3    5.32    0.58
  -6 -12   2   27.69    1.05
  -6 -12   2   29.62    0.99
   6 -12  -2   28.41    1.14
  -6 -12   1    4.40    0.41
   6 -12  -1    4.83    0.59
  -6 -12   0    0.12    0.25
  -6 -12   0    0.32    0.33
  -6 -12  -1    5.37    0.37
  -6 -12  -1    4.63    0.41
  -6 -12  -2    1.06    0.29
  -6 -12  -2    0.93    0.32
   6 -12   3   24.92    1.04
  -6 -12  -3   26.84    0.92
   6 -12   4    4.12    0.55
  -6 -12  -4    5.09    0.36
   6 -12   5    7.56    0.61
  -6 -12  -5    7.77    0.42
   6 -12   6    4.46    0.53
  -6 -12  -6    4.99    0.33
   6  12   6    5.20    0.33
   6 -12   7    0.02    0.44
  -6 -12  -7    0.37    0.21
   6  12   7    0.37    0.21
  -6 -12  -8    3.23    0.25
   6  12   8    3.56    0.26
   6 -12   9    1.25    0.36
   6  12   9    1.24    0.18
   6 -12  10    1.50    0.29
  -6 -13  10    0.37    0.20
  -6 -13  10    0.44    0.19
  -6 -13   9    0.30    0.25
  -6 -13   9    0.43    0.18
  -6 -13   9    0.60    0.23
  -6 -13   8    8.08    0.43
  -6 -13   8    7.65    0.39
  -6 -13   7   10.05    0.49
   6  13  -7    9.64    0.48
   6  13  -6   43.76    1.34
  -6 -13   6   41.33    1.37
  -6 -13   5    9.19    0.47
   6  13  -5   10.11    0.51
  -6 -13   5    9.69    0.51
  -6 -13   4    0.25    0.24
   6  13  -4    0.24    0.32
  -6 -13   4    0.13    0.28
  -6 -13   3    0.19    0.25
  -6 -13   3   -0.23    0.29
   6  13  -3   -0.05    0.32
  -6 -13   2    3.07    0.37
   6 -13  -2    3.43    0.50
  -6 -13   1   26.34    0.97
   6 -13  -1   26.15    1.05
  -6 -13   0   34.14    1.14
  -6 -13   0   34.67    1.19
  -6 -13  -1   12.48    0.55
  -6 -13  -1   12.49    0.59
  -6 -13  -2    2.59    0.30
   6 -13   3    0.97    0.45
  -6 -13  -3    1.01    0.26
   6 -13   4   16.25    0.77
  -6 -13  -4   17.96    0.67
   6 -13   5   24.81    0.97
  -6 -13  -5   24.51    0.84
   6 -13   6   26.78    0.98
  -6 -13  -6   25.77    0.86
   6 -13   7    6.53    0.51
  -6 -13  -7    7.17    0.35
   6 -13   8    1.11    0.37
   6 -13   9   12.09    0.53
  -6 -14   9   24.08    0.76
  -6 -14   8   11.60    0.48
  -6 -14   8   15.58    0.52
  -6 -14   7    5.27    0.33
  -6 -14   7    6.99    0.38
  -6 -14   6    2.08    0.26
   6  14  -6    1.94    0.27
  -6 -14   6    2.64    0.31
  -6 -14   5    0.15    0.23
   6  14  -5    0.77    0.28
  -6 -14   5    0.82    0.30
  -6 -14   4   39.00    1.27
   6  14  -4   39.56    1.24
  -6 -14   3   68.30    2.06
   6  14  -3   68.85    2.03
  -6 -14   2   26.58    0.93
   6  14  -2   26.09    0.91
  -6 -14   1    2.51    0.31
  -6 -14   0   13.00    0.57
  -6 -14   0   12.64    0.54
   6 -14   0   11.45    0.65
  -6 -14  -1   16.07    0.67
  -6 -14  -1   16.87    0.64
   6 -14   1   16.21    0.77
  -6 -14  -2    1.02    0.26
  -6 -14  -3   21.11    0.75
   6 -14   4    0.46    0.39
  -6 -14  -4   -0.01    0.21
   6 -14   5    1.13    0.39
  -6 -14  -5    0.46    0.20
   6 -14   6    5.76    0.45
  -6 -14  -6    5.75    0.31
   6 -14   7   22.41    0.82
  -6 -14  -7   23.58    0.74
   6 -14   8    6.25    0.37
  -6 -15   7   47.46    1.38
  -6 -15   6    0.33    0.23
  -6 -15   6    0.58    0.17
  -6 -15   5   10.86    0.44
  -6 -15   5    9.84    0.43
   6  15  -5    9.28    0.42
  -6 -15   4    7.14    0.36
   6  15  -4    6.51    0.36
  -6 -15   3    1.36    0.24
   6  15  -3    0.85    0.26
  -6 -15   2    3.32    0.29
   6  15  -2    3.56    0.31
  -6 -15   1   15.58    0.61
   6  15  -1   15.93    0.61
  -6 -15   0   11.32    0.49
  -6 -15  -1   33.36    1.05
  -6 -15  -2    1.47    0.23
   6 -15   2    1.00    0.36
  -6 -15  -3   16.28    0.57
   6 -15   3   13.67    0.64
  -6 -15  -4   36.13    1.11
   6 -15   5   18.95    0.72
  -6 -15  -5   21.31    0.67
   6 -15   6    0.26    0.27
  -6 -15  -6    0.38    0.15
   6  16  -4    9.97    0.39
   6  16  -3   97.94    2.71
  -6 -16   3   94.89    2.73
   6  16  -2    0.98    0.21
  -6 -16   2    1.07    0.19
   6  16  -1   14.16    0.51
   6  16   0   12.91    0.48
   6  16   1    0.45    0.20
  -6 -16  -1    0.16    0.17
  -6 -16  -2   22.64    0.73
  -6 -16  -3    9.65    0.38
   7   0 -15   12.74    0.48
   7   0 -14    0.32    0.26
   7   0 -13   58.61    1.76
   7   0 -13   59.53    1.79
   7   0 -13   57.94    1.77
   7   0 -12    0.22    0.35
   7   0 -12    0.05    0.35
   7   0 -12    0.21    0.31
   7   0 -11    0.70    0.37
   7   0 -11    0.71    0.40
   7   0 -11    0.77    0.37
   7   0 -10    0.52    0.41
   7   0 -10   -0.26    0.41
   7   0 -10   -0.02    0.35
   7   0  -9    0.89    0.39
   7   0  -9    0.86    0.43
   7   0  -9    0.62    0.42
   7   0  -9    0.83    0.38
   7   0  -8   -0.24    0.38
   7   0  -8    0.30    0.44
   7   0  -8    0.26    0.41
   7   0  -8    0.13    0.38
   7   0  -7   48.86    1.69
   7   0  -7   51.37    1.69
   7   0  -7   53.38    1.70
   7   0  -7   53.41    1.68
  -7   0   7   51.16    2.24
   7   0  -6   -0.21    0.42
   7   0  -5    0.56    0.40
   7   0  -5    0.54    0.42
   7   0  -4   -0.26    0.42
   7   0  -4    0.18    0.75
   7   0  -3   84.95    3.45
   7   0  -3   88.28    2.66
   7   0  -2    0.02    0.41
   7   0  -2   -0.09    0.75
   7   0  -2    0.02    0.39
   7   0  -1   55.83    2.54
   7   0  -1   57.50    1.85
   7   0   0   -0.18    0.40
   7   0   0    0.90    0.73
   7   0   0    0.41    0.41
   7   0   1    0.25    0.41
   7   0   1    0.67    0.44
   7   0   1    0.64    0.73
   7   0   2    0.54    0.43
  -7   0  -2   -0.18    0.74
   7   0   2    0.02    0.43
   7   0   2    0.09    0.73
   7   0   3  228.69    6.51
   7   0   3  232.27    6.55
   7   0   3  222.10    7.36
   7   0   3  233.48    6.52
  -7   0  -3  229.59    7.32
   7   0   4    0.04    0.43
   7   0   4   -0.40    0.80
   7   0   4   -0.13    0.37
  -7   0  -4    0.09    0.66
   7   0   5    0.99    0.46
   7   0   5    1.14    0.82
   7   0   5    1.11    0.40
  -7   0  -5    1.41    0.75
   7   0   6    0.32    0.79
   7   0   6    0.21    0.37
   7   0   6    0.29    0.43
   7   0   6    0.15    0.40
   7   0   7  207.47    5.87
   7   0   7  207.75    5.90
   7   0   7  205.06    5.90
   7   0   8   -0.10    0.40
   7   0   8    0.21    0.36
   7   0   9    7.21    0.53
   7   0   9    6.54    0.49
  -7   0 -10   -0.02    0.36
   7   0  10    0.51    0.35
   7   0  10    0.23    0.31
  -7   0 -11   11.14    0.54
   7   0  11    9.63    0.54
   7   0  11   10.63    0.54
   7   0  12   -0.02    0.26
  -7   0 -12    0.47    0.29
   7   0  13    3.74    0.31
  -7   0 -13    4.07    0.31
   7   0  14   -0.01    0.19
   7   1 -14    6.31    0.37
   7   1 -13   46.05    1.39
   7   1 -13   45.50    1.40
   7  -1 -13   42.83    1.40
   7   1 -13   43.97    1.38
   7  -1 -13   43.85    1.39
   7   1 -12   13.22    0.60
   7   1 -12   13.67    0.61
   7  -1 -12   12.33    0.60
   7   1 -12   11.94    0.60
   7  -1 -12   12.54    0.61
   7   1 -11   50.68    1.59
   7   1 -11   51.75    1.60
   7   1 -11   49.33    1.59
   7  -1 -11   48.68    1.60
   7   1 -11   47.85    1.58
   7  -1 -11   48.20    1.60
   7   1 -10    7.78    0.54
   7   1 -10    7.70    0.55
   7  -1 -10    8.66    0.54
   7   1 -10    8.19    0.53
   7  -1 -10    7.10    0.52
   7   1 -10    7.63    0.54
   7  -1 -10    7.49    0.57
   7   1  -9   39.85    1.36
   7  -1  -9   38.20    1.33
   7   1  -9   39.38    1.36
   7  -1  -9   39.29    1.36
   7   1  -9   40.15    1.37
   7  -1  -9   41.23    1.36
   7   1  -9   38.65    1.37
   7  -1  -9   40.10    1.36
   7   1  -8   69.19    2.11
   7   1  -8   68.84    2.12
   7  -1  -8   67.67    2.11
   7   1  -8   66.39    2.12
   7   1  -8   66.15    2.11
   7  -1  -8   69.24    2.11
   7  -1  -8   65.30    2.12
   7   1  -7   26.71    1.03
   7  -1  -7   27.67    1.03
   7   1  -7   26.77    1.04
   7  -1  -7   26.61    1.02
   7  -1  -7   25.76    1.04
  -7  -1   7   25.07    1.47
  -7   1   7   27.40    1.52
   7   1  -7   25.79    1.02
   7   1  -6    1.05    0.41
   7  -1  -6    1.40    0.44
   7   1  -6    2.31    0.47
   7   1  -5   23.78    0.97
   7  -1  -5   25.31    0.98
   7  -1  -5   24.26    0.96
   7   1  -5   22.78    0.96
   7   1  -4   13.16    1.26
   7  -1  -4   12.32    1.21
   7   1  -4   13.88    0.70
   7  -1  -4   13.47    0.70
   7   1  -3    9.75    0.59
   7  -1  -3    8.77    0.59
   7   1  -3    7.80    1.02
   7  -1  -3    8.79    0.61
   7   1  -2    2.88    0.45
   7  -1  -2    2.74    0.45
   7   1  -2    1.62    0.77
   7  -1  -2    3.26    0.86
   7  -1  -2    2.61    0.46
   7  -1  -1   47.68    1.61
   7   1  -1   50.27    2.33
   7  -1  -1   50.22    2.33
   7  -1  -1   47.22    1.58
   7  -1   0    2.49    0.45
   7  -1   0    2.66    0.47
   7   1   0    3.51    0.46
   7   1   0    2.42    0.78
   7  -1   0    3.07    0.81
   7  -1   1   40.62    1.43
   7  -1   1   41.25    1.41
   7   1   1   41.27    1.41
   7   1   1   42.37    2.07
   7  -1   1   36.94    1.99
  -7   1  -2   11.91    1.12
  -7  -1  -2    9.36    1.06
   7  -1   2   10.40    0.65
   7   1   2    9.66    0.61
   7   1   2    8.61    1.07
   7  -1   2   11.97    1.15
   7  -1   2    9.98    0.64
   7   1   2   11.11    0.65
  -7   1  -3   38.38    1.98
  -7  -1  -3   35.20    1.91
   7  -1   3   36.73    1.36
   7   1   3   37.03    1.34
   7   1   3   41.76    2.07
   7  -1   3   41.75    2.08
   7   1   3   37.41    1.33
   7  -1   3   38.90    1.35
   7  -1   4  171.72    5.05
   7   1   4  174.66    5.04
   7  -1   4  169.28    5.89
   7   1   4  171.14    5.88
   7   1   4  176.79    5.04
   7  -1   4  178.93    5.05
  -7   1  -4  187.79    5.91
  -7  -1  -4  183.45    5.89
   7   1   5    1.80    0.42
  -7   1  -5    2.36    0.80
  -7  -1  -5    1.69    0.72
   7  -1   5    1.47    0.45
   7   1   5    1.77    0.47
   7  -1   5    0.83    0.81
   7   1   5    1.33    0.77
   7   1   5    1.82    0.40
   7  -1   5    1.27    0.40
   7   1   6    6.57    0.57
   7  -1   6    7.06    0.59
   7  -1   6    6.74    1.05
   7   1   6    6.84    1.04
   7   1   6    6.81    0.53
   7  -1   6    8.44    0.55
   7   1   6    7.06    0.56
   7  -1   7  182.79    5.41
   7   1   7  188.06    5.42
   7  -1   7  193.10    5.43
   7   1   7  189.19    5.43
   7  -1   7  193.55    5.43
   7  -1   8  104.06    3.18
   7   1   8  109.16    3.21
   7  -1   8  109.79    3.20
   7   1   8  105.45    3.19
   7  -1   8  106.78    3.19
   7   1   9    0.32    0.37
   7  -1   9    0.83    0.40
   7   1   9    0.50    0.33
   7  -1   9    0.89    0.34
  -7   1 -10    8.22    0.52
  -7  -1 -10    8.42    0.52
   7   1  10    7.65    0.53
   7  -1  10    8.08    0.53
   7   1  10    8.42    0.51
   7  -1  10    8.32    0.52
  -7   1 -11  131.52    3.64
  -7  -1 -11  131.28    3.64
   7   1  11  121.44    3.67
   7   1  11  125.39    3.67
   7  -1  11  125.34    3.68
  -7   1 -12    2.09    0.31
  -7  -1 -12    2.23    0.32
   7   1  12    2.62    0.34
   7   1  12    2.09    0.31
   7  -1  12    2.29    0.31
   7   1  13    0.96    0.25
   7  -1  13    1.10    0.25
  -7   1 -13    1.20    0.25
  -7  -1 -13    1.48    0.27
   7   2 -15    0.54    0.19
   7   2 -14    1.49    0.28
   7  -2 -14    0.96    0.27
   7   2 -13   64.14    1.89
   7  -2 -13   65.08    1.90
   7   2 -13   61.33    1.87
   7   2 -12   22.73    0.87
   7   2 -12   23.99    0.86
   7  -2 -12   22.55    0.86
   7   2 -12   22.87    0.85
   7  -2 -12   23.55    0.88
   7   2 -11    0.26    0.38
   7   2 -11    1.08    0.39
   7  -2 -11    1.17    0.39
   7   2 -11    0.73    0.35
   7  -2 -11    1.00    0.35
   7   2 -11    0.74    0.37
   7   2 -10   24.49    0.95
   7  -2 -10   25.32    0.97
   7   2 -10   23.96    0.94
   7  -2 -10   24.43    0.95
   7   2 -10   23.60    0.95
   7   2  -9   31.40    1.15
   7  -2  -9   32.50    1.15
   7   2  -9   30.77    1.16
   7  -2  -9   33.83    1.17
   7   2  -9   30.97    1.15
   7  -2  -9   31.84    1.16
   7   2  -9   31.42    1.16
   7   2  -8   12.66    0.69
   7   2  -8   14.31    0.70
   7  -2  -8   13.08    0.67
   7  -2  -8   12.58    0.69
   7   2  -8   12.12    0.68
   7   2  -8   13.67    0.68
   7  -2  -8   13.57    0.69
   7   2  -7   68.91    2.19
   7   2  -7   68.08    2.19
   7  -2  -7   72.00    2.18
   7  -2  -7   71.51    2.20
  -7  -2   7   73.35    2.77
  -7   2   7   73.79    2.79
   7  -2  -6   37.59    1.31
   7  -2  -6   37.03    1.29
   7   2  -6   36.48    1.31
   7  -2  -6   38.15    1.35
   7  -2  -5    9.17    0.58
   7  -2  -5   10.50    0.64
   7   2  -5   10.61    0.61
   7  -2  -5    7.85    0.60
   7   2  -5    8.39    0.59
   7  -2  -5    9.71    0.69
   7   2  -4   53.04    2.52
   7  -2  -4   56.45    2.56
   7   2  -4   57.14    1.81
   7  -2  -4   55.86    1.81
   7  -2  -4   56.79    1.86
   7   2  -3   99.31    3.69
   7  -2  -3   98.93    3.71
   7   2  -3   96.29    2.90
   7  -2  -3   96.41    2.91
   7  -2  -3   97.62    2.94
   7   2  -2  130.41    4.53
   7  -2  -2  131.16    4.56
   7   2  -2  123.83    3.70
   7  -2  -2  126.75    3.70
  -7  -2   2  126.62    4.13
   7  -2  -2  128.15    3.74
   7  -2  -1    0.54    0.43
   7  -2  -1    1.16    0.43
   7   2  -1    0.09    0.74
   7  -2  -1    0.27    0.77
   7  -2   0   58.23    1.95
   7   2   0   63.39    2.66
   7  -2   0   66.42    2.71
   7  -2   0   61.22    1.93
   7  -2   1    1.66    0.46
   7  -2   1    2.25    0.47
   7   2   1    2.97    0.48
   7  -2   1    2.65    0.80
   7  -2   2   20.46    0.92
   7  -2   2   19.12    0.87
  -7   2  -2   19.88    1.40
  -7  -2  -2   22.09    1.46
   7   2   2   19.76    0.87
   7   2   2   23.18    1.48
   7  -2   2   20.06    1.45
   7  -2   3  155.80    4.46
  -7   2  -3  159.96    5.24
  -7  -2  -3  157.12    5.21
   7   2   3  150.06    4.40
   7   2   3  154.38    5.23
   7  -2   3  153.77    5.26
   7  -2   3  148.50    4.41
   7   2   4   41.87    1.40
   7  -2   4   39.27    1.42
  -7   2  -4   41.99    2.08
  -7  -2  -4   41.70    2.06
   7   2   4   38.23    2.09
   7  -2   4   41.71    2.15
   7   2   4   38.78    1.38
   7  -2   4   41.43    1.40
   7  -2   5   25.95    1.09
   7   2   5   30.21    1.08
   7  -2   5   27.96    1.07
   7  -2   5   27.83    1.79
[truncated: 14,235,329 more chars]
